# Supplementary material for: Provincial and gridded population projection for China under shared socioeconomic pathways from 2010 to 2100
Source: Sci Data. 2020 Mar 9;7:83. doi: 10.1038/s41597-020-0421-y (PMC7062824; doi:10.1038/s41597-020-0421-y)
Supplement: Supplementary file 2 — Suppl. Table 1 [file 41597_2020_421_MOESM2_ESM.xlsx]

## Sheet: Suppl. Table1
Suppl. Table 1 Calculated fertility rate by age, educational attainment and province from 2010 Census in China
Note: Fertility rate here were calculated based on Table “Number of women who gave birth to a child by age and education level (2009.11.1-2010.10.31)” and data summary of childbearing-age women number in sample survey from 2010 Tabulation on the Population Census of each province, assuming that only one child is born to each woman who gives birth due to the lack of direct fertility data.
Province	Age	Fertility Rate (‰)
		Illiterate	Primary	Junior High	Senior High	College	Bachelor	Master+
Anhui	15	0	0	0.1	0	0	0	0
	16	0	7.6	1.3	0.2	0	0	0
	17	0	25.6	5.7	0.2	0.8	0	0
	18	26.3	31.7	21.8	0.9	0	0	0
	19	52.6	84.5	53.3	3.2	0.5	0.3	0
	20	72.1	126.4	107	15.1	2.1	0.2	0
	21	101.4	166	149.2	42.4	7	1.6	0
	22	60.2	161.3	167	74.2	19.5	1.6	4.9
	23	90.9	166.3	170.3	94.6	43.5	11.6	0
	24	137	155.3	158.9	109.2	71	33.6	0
	25	84	148.1	138.5	111.8	103.6	55.7	15.1
	26	40	125.2	120.7	114.3	113.7	84	20.4
	27	81.1	114.1	109.6	88.5	110.5	119.8	48.9
	28	41.7	101.4	92.9	83.2	108.8	128.3	101.1
	29	78.9	84.8	83.9	57.5	79.7	108.9	107.3
	30	72.8	78.1	70.6	47.8	54	73.6	141.4
	31	68.2	60	57.9	35.6	35.9	50.9	91.9
	32	36.8	51.4	49.6	30.4	32.9	40.4	66.7
	33	27.1	43.2	42.2	26	20.2	31.1	72.2
	34	30.9	37.5	31.3	29.1	15.7	20	42.1
	35	17.7	28.7	24.3	17.8	14.7	3.5	44.1
	36	28.5	22.2	22.3	15.2	12.2	16.5	64.1
	37	18.4	17.3	16.6	10.6	11.7	9.5	64.5
	38	10.9	12.6	14.2	9.5	4.7	8.4	13.5
	39	7.3	8.7	9.2	5.6	4.3	9.8	0
	40	8	7.5	7.8	4.4	4.1	5.2	58.8
	41	5.3	4.6	4	3.6	2.6	4.6	0
	42	4	3.3	4.3	4.6	2	2.7	0
	43	3.3	2.6	2.8	5.4	6.4	0	0
	44	1.6	1.9	2.1	1.7	3.3	5.1	0
	45	2.2	1.7	2	1.2	4.6	1.9	0
	46	1.9	1	1.5	3.1	3.7	2.1	0
	47	1.1	1.6	1.7	3.1	3.2	3.8	0
	48	1.3	1.1	1.4	0.8	4.1	3.2	0
	49	1.7	1	1	3.5	2.3	0	0
Beijing	15	0	0	0	0	0	0	0
	16	0	0	0	0	0	0	0
	17	0	0	3.2	0.2	0	0	0
	18	0	11.4	3.2	0.3	0	0	0
	19	0	24.1	10	2	0	0	0
	20	0	31.8	16.1	5	0.9	0	0
	21	0	69.8	36.7	12.4	1.5	0	0
	22	0	54.2	50.1	21.7	4.2	1	0
	23	87	76.2	56	41.2	12	2.8	0.4
	24	50	86.5	57.6	54.8	23.6	7.9	1.8
	25	55.6	82.1	59.1	60.6	33.5	14.8	3.6
	26	0	71	48.1	56.8	39.8	24.5	8
	27	66.7	55.1	43.7	61.6	63.9	44.8	25.5
	28	74.1	42.2	44.6	53.1	65.3	62.2	60.1
	29	37	44.1	36.9	46.9	70	78.5	88.2
	30	0	36.8	30.5	42.7	62.5	79.3	103.4
	31	0	50.5	28.6	39.8	59.8	70.5	107.1
	32	0	33.9	30.7	31	45.6	64.7	102.6
	33	0	23.4	20.1	31.2	50.1	49	83.2
	34	42.6	11.7	23.9	22.4	39.4	46.7	70.2
	35	29.4	26.9	16.9	23.2	32.7	32.3	64.3
	36	21.5	19.9	16.9	16.6	24.7	24.8	37.4
	37	31.3	15	10	12.9	14.8	23.2	38.9
	38	9.6	10.5	7.8	8.5	13.4	20.1	30.3
	39	8.3	8.7	5.9	9.9	10	8.8	25.5
	40	12.9	7.5	4.9	6.3	8.2	8.8	15.1
	41	0	4.7	4	4.5	5.8	6.6	10.6
	42	6.6	2.8	3.5	2	4.6	7	8
	43	0	3.7	2.5	3.2	0.8	2.6	5.2
	44	6	0.8	1	1.1	1.6	2.4	0
	45	0	1.8	2.7	2.3	0.7	3.8	2.7
	46	0	2.9	1.2	0.4	1.7	0.6	0
	47	0	0.9	0.6	0.7	0.8	1	2.5
	48	0	1.2	0.7	1.6	1.2	3.2	0
	49	0	3.9	2.2	1.3	0.9	0	0
Chongqing	15	0	3.5	0.1	0	0	0	0
	16	0	12.2	0.4	0	0	0	0
	17	23.8	25.1	9.2	0	0	0	0
	18	27.8	58.5	31.1	1	0	0	0
	19	55.6	76.2	59.3	5.1	0.7	0	0
	20	28.6	117.6	118.8	32.4	2.3	0.3	0
	21	166.7	161.8	136.7	49.4	7.3	0.9	0
	22	50	156.3	142.8	79.8	13.4	1.8	0
	23	90.9	140.1	132	92.5	35.8	10.1	0
	24	101.3	129.3	114.2	83.6	56.8	17.9	5.8
	25	83.3	127.8	103.7	92.1	73.1	34.9	3.7
	26	63.8	102.9	87.2	73.2	64.6	66.1	14.5
	27	84.7	104.9	82.1	63	76.6	87	34.7
	28	78.9	77.9	68	62.1	93.6	93	64.2
	29	44.1	72.4	65	52	77.3	88.6	104.7
	30	43.5	65.8	45.6	41.7	45.6	78.9	100.8
	31	60.6	64.4	47.5	31.5	42.8	48.3	127.7
	32	15.9	46	36.8	24.2	35.4	39.9	115.8
	33	47.6	34	30.2	23.5	27.4	46.5	53.2
	34	26.1	34.1	31.8	19.9	22.8	27.2	39
	35	52.9	33.4	29.1	19	18.1	21.8	20.8
	36	72.7	27.7	26.9	18.1	14.3	15.3	47.1
	37	22.7	22.7	22.8	13.9	11.7	8.7	40
	38	36.2	22.1	15.3	12.3	11.7	16.2	0
	39	24.8	19.1	13.6	11.3	8.3	6.1	39.2
	40	18.1	10.1	10.4	8.5	10.1	10.8	19.6
	41	15.8	10.2	7.3	6.6	9.9	5.2	27.8
	42	5.3	6.6	7.1	2.9	4	3.4	20.8
	43	0	5.8	4.9	6.1	0	5.2	0
	44	2.1	6.9	3.9	3.7	5.7	2.4	0
	45	2.1	4.6	2.8	4.5	4.1	2.6	0
	46	5.6	3.3	2.8	4.7	2.3	14.9	0
	47	6.4	2.8	2.2	3.9	2.7	0	0
	48	2.1	2.8	2	4.6	0	0	0
	49	10.3	3.6	4.4	6.2	3.9	0	0
Fujian	15	0	0	0	0	0	0	0
	16	0	2.8	1.1	0.1	0	0	0
	17	55.6	24.4	5	0.3	0	6.7	0
	18	0	42.3	14	0.3	0	0	0
	19	34.5	39.9	21.3	3.5	0.2	0.3	0
	20	0	64.2	39.9	13.4	0.6	0.4	0
	21	45.5	110.4	82.5	29.1	5.9	0.2	0
	22	71.4	117.4	103.2	52.8	11.9	4.3	0
	23	160.7	120.7	117.2	76.5	27.6	5.8	0
	24	66.7	109.3	111.7	83.6	53.7	20.7	0
	25	104.2	102.1	104.1	90.2	67.1	30	6.7
	26	65.2	85.5	93.9	93.1	90.1	66.9	3.8
	27	44.1	87.8	80.6	88.7	104	100.5	31.3
	28	76.1	75.8	77.9	77	98.5	118	119.7
	29	53.2	73.2	70.3	65.8	81.5	92.7	96.8
	30	29.4	56.4	60.3	49.1	64.3	90.2	163.4
	31	81.1	47.9	51	47.5	53.2	52.9	100.7
	32	44	40.4	45.9	42.7	40.7	41.9	117.2
	33	38.7	36.5	39.3	34.8	32.7	31.4	25.2
	34	25.5	25.9	30.5	29	21.1	25.1	10.3
	35	16.4	22.9	24.8	21.1	18.8	19	25.3
	36	13.7	17.7	20.9	20.2	19.8	10.2	39
	37	10.1	12.9	17	17.4	9.9	8.4	26
	38	16.3	9.8	11.9	10.3	9.1	15	28.6
	39	7.4	7.7	9.7	8.3	7.5	5.6	17.9
	40	15.6	6	7.6	8.8	11.4	6.1	19.6
	41	6.2	5	5.1	4.6	5.9	4.2	0
	42	2.5	3.7	5.5	5.6	4.8	1.4	0
	43	5.6	3.3	4	3	4.3	2	47.6
	44	3.3	2.6	3.6	3.2	3.9	4	0
	45	0	2.3	3.2	3.4	5.2	4.1	0
	46	0	1.9	2.8	2	5.1	5.1	0
	47	0.8	2.5	3.3	2.1	2.1	4.6	0
	48	2.9	2.6	1.4	1.6	5.1	3.8	0
	49	1.7	2.6	2.9	0.6	0	0	0
Gansu	15	7.1	0	0	0	0	0	0
	16	0	4.4	0.1	0	0	0	0
	17	25	17.8	2.2	0.1	0	0	0
	18	67.8	39.5	8	0.2	2.1	0	0
	19	117.9	92.3	19.4	1.1	1.1	0	200
	20	144.8	125	59.9	6.3	1.4	0.4	0
	21	177.9	160.5	111.4	23.5	6.1	0.7	0
	22	178.9	168.1	126	40.3	11	2.1	0
	23	134.9	152.9	134.1	52.7	21.7	3.2	0
	24	143.1	139.3	133.6	87.8	46.6	12.7	0
	25	117.9	123.6	116.1	79.1	73	49.4	0
	26	112.7	113.6	109.9	91.8	84.9	69.6	24.5
	27	110.1	98.2	96.8	63.2	94.9	92.9	6.8
	28	96.6	89.9	82.9	64	83.6	94.6	69.8
	29	82.8	71	71	70.7	75.4	98.4	96
	30	63.7	67.8	64.9	49.7	46.2	56.7	76.9
	31	55	50.3	49.8	41.3	43.6	58.6	131.9
	32	45.8	36.2	41.8	30.5	30.9	37.2	93.3
	33	26.6	34.7	32.7	22.8	21	31.6	18.5
	34	28.9	32.4	30.4	15.1	17.2	18.1	20
	35	12.9	19.9	25.3	23.4	17	22.2	0
	36	16.4	16.9	21	15.9	16.8	12.6	0
	37	18.7	11.9	14	14.8	11.6	14	0
	38	10.9	12.2	10.9	12.5	13.1	13.3	0
	39	5.3	8.1	8.9	10.1	10.3	10.9	35.7
	40	6.9	6.9	7.4	9.7	7.1	10.2	0
	41	7.1	4.2	6.1	6.8	3.9	2.4	0
	42	6.4	4.2	5.2	5.5	5.4	4.3	0
	43	5.6	4.2	4.8	6.9	6.8	3.6	0
	44	5.6	3.7	2.7	3.7	7.1	5.5	0
	45	5	2.9	4.1	3.6	11.1	11.7	0
	46	2.8	3.1	3.8	4.6	10	0	0
	47	4.8	2.9	3.5	4.7	4.5	6.6	0
	48	5.2	2	4.2	2.4	3.5	5.3	0
	49	3.6	3.5	3.8	6.1	8.8	0	0
Guangdong	15	0	0	0	0	0	0	0
	16	0	3	0.5	0	0	0	0
	17	0	7.4	2.9	0.1	0	0	166.7
	18	9.9	14.1	6.1	0.5	0.5	0	0
	19	27.3	23.5	11.4	1.8	0.3	0	0
	20	48.6	41.8	25.3	7.2	0.6	0	0
	21	77.5	65.7	45.4	17.2	4.7	0.5	0
	22	49	88	57.8	28.6	9.7	1.6	0
	23	92.6	94.5	69.2	42.4	20.9	6.3	2.8
	24	85	113.1	81	53.8	33.9	16.3	2.4
	25	87.7	116.5	85.2	64.3	56.9	31.9	2.8
	26	90.3	110.7	90.2	68.1	77.1	56.6	15
	27	109.9	95.7	86.5	70.9	81.9	80.1	48.1
	28	97.3	99.9	83	69.4	88	100.7	79.5
	29	89.2	84.2	73	65.3	81.5	104.3	111.9
	30	53.1	70	62.4	54.7	64.4	84.2	94.7
	31	65.6	54.4	54.7	49.3	51.9	76.2	115.6
	32	33.3	41.4	46.4	44.3	47.4	53.9	104.8
	33	25.4	40.4	38.4	34.1	32.9	36.4	91.7
	34	25.4	30.7	33.8	31.5	29.3	33	62.3
	35	28.9	25.4	26.8	25.1	26.1	28	58.3
	36	43.3	22.5	23	20.8	20.2	21.8	12.2
	37	21.2	17.1	19.5	17.2	18.4	19.1	25.2
	38	12.9	15.5	15.8	16.6	15.5	14.5	24.7
	39	18.5	13.3	12.9	12.1	12.8	13.9	3.7
	40	16.3	10.6	11.7	11.4	9.3	8.3	20
	41	8.8	7.5	9.4	7	8.7	6.6	10
	42	14	7	8.2	7	9.4	4.2	5.3
	43	3.1	6.1	7.2	4.9	6.6	4.6	6.9
	44	10	6.7	6.3	4.7	4.4	4.6	7.1
	45	10.1	5.7	6.1	5.2	6.7	5.1	11.6
	46	5.8	6.5	5.6	3.5	4.3	8.3	7.5
	47	9.1	5.3	5.8	3.8	2.8	4.4	14
	48	6.9	6.1	4.9	4.1	5.7	5.1	11.8
	49	14	5.1	4.2	3.5	2.9	0	0
Guangxi	15	0	1	0	0	0	0	0
	16	17.9	19.1	2.1	0	0	0	0
	17	0	29.6	11.9	0.4	0	0	0
	18	28.2	52.4	30.2	1	1.7	0	0
	19	95.2	69.2	51.7	3.7	1.1	0	0
	20	133.3	101.6	98	19.1	1.3	0.4	0
	21	89.1	142.6	124.6	37.5	6.9	0.6	0
	22	120.3	144.9	141.9	52.5	14.4	1.7	0
	23	108.8	141.4	149.8	69	23	3.5	0
	24	137.7	150	149.1	86	39.4	13.7	0
	25	171.3	141.1	149.3	95.7	62.6	27	8.3
	26	102.6	136.6	149.3	100.6	72.6	44.4	5.5
	27	69.8	115.6	138.8	90.2	95.4	76.5	27.9
	28	88.9	115.2	129	103.9	97.9	92.8	69.7
	29	97.6	116.7	120.8	89.9	94	112.3	114.3
	30	67.1	98.2	113.4	77.8	80.5	88.2	110.3
	31	72.3	88.8	90.7	76.9	59.1	79.7	108.3
	32	47.5	66.3	80.2	62.2	57.3	66.8	81.6
	33	31.4	57.2	65.8	58	48.5	38.4	111.1
	34	41.1	52	56.9	43.4	33.2	35.8	51.7
	35	40.4	43.6	46.8	37	34.5	28.5	30.8
	36	20.2	34.8	37.1	28.9	24.1	20.7	41.7
	37	27.9	28	30.9	27	25.8	27.1	33.3
	38	22.1	22.2	23.6	26.7	19.1	10.2	18.5
	39	22.1	19.2	20.8	19.5	23.1	13.8	36.4
	40	25.7	15.3	14.9	16.3	19.6	20.7	0
	41	19.5	11.1	10.3	12.5	11.9	7.4	21.3
	42	19.4	8.2	9.6	14.1	8.9	9.7	74.1
	43	9.1	8.3	8.3	10.3	8	8	33.3
	44	9.7	6.4	5.8	7.6	9.6	12.7	0
	45	8.8	5.8	5.7	8.9	5.9	8.5	0
	46	15.7	6.7	7.1	7.3	7.4	11.8	28.6
	47	6.7	4.8	5.5	6.3	8.4	9.3	0
	48	9.4	4.4	5.4	6.4	3.7	0	0
	49	2.2	5.9	5.3	6.2	9.9	7.3	0
Guizhou	15	0	5.5	0.2	0.2	0	0	0
	16	34.2	40.7	3.6	0.2	0	0	0
	17	63.5	65.9	17.6	0.4	0	0	0
	18	132.6	115.2	49.7	3.1	1.3	0	0
	19	110.5	137.2	78.9	8.1	0.7	0	0
	20	176.5	177.9	145.9	23.9	4.4	0.9	0
	21	215.5	216.9	186.5	54.1	13.3	0.4	0
	22	169.5	195.3	184.3	84.8	26	1.5	0
	23	176.5	171.7	170.2	113.3	44.8	8.1	0
	24	168	160.2	158.2	128.7	66.8	22.9	0
	25	148.1	141.1	142.5	131	108.6	38.4	0
	26	126.3	136.3	128.5	113.6	115.8	75	93.3
	27	137.7	128.1	123.1	103.1	113.4	107	50.6
	28	94.7	106	105.4	82	101.1	112.4	83.3
	29	81.6	91.9	99.2	77.9	55.6	118	120
	30	75.4	76.9	80.2	62.7	62.2	71.5	140.4
	31	64.9	58.7	66	51.1	41.4	64.3	81.6
	32	44.7	47.9	58	47.6	26	49.4	45.5
	33	29	39.9	47.1	33.9	25	32.3	25
	34	28.1	32.6	36.9	27.5	27.2	33.5	102
	35	24	26.1	32.9	26.1	16.7	17.1	55.6
	36	21.1	21.2	24.5	19.1	14.7	17.7	51.3
	37	19.7	16.7	20.1	15.3	13.8	14.1	93.8
	38	12	14.2	14.4	13.4	10.6	16.7	74.1
	39	10.9	9.1	10.9	10.9	12.6	9.9	43.5
	40	8.3	8.3	9.9	7.3	8.7	12.9	47.6
	41	5.7	6.4	6.8	7	5.1	6.5	66.7
	42	4	5.9	7.7	7.6	9.5	17.2	125
	43	4.2	5.5	3.9	4.7	4.2	6.5	83.3
	44	3.9	4.1	3	6.5	5.9	11.6	0
	45	4	3.3	3.2	4.3	2.2	11.3	0
	46	3.7	3.2	3.7	5.5	3.1	3	0
	47	2.4	3.4	2.7	3.5	2	13.1	0
	48	3.2	2.3	4	5.3	2.8	13	0
	49	1	2.6	3.2	2.2	0	8.8	0
Hainan	15	0	0	1	0	0	0	0
	16	0	21.7	4.2	0.4	0	0	0
	17	0	25.9	14.9	0.9	7.5	0	0
	18	52.6	86.6	37.4	2.2	0	0	0
	19	87	72.6	66.3	6.6	2.3	0	0
	20	153.8	127.6	95.1	13	1.5	0	0
	21	153.8	138.5	115.5	26.9	2.8	1	0
	22	111.1	155.1	125.1	43.1	11.3	0	0
	23	69.8	152.2	132.1	70.7	25.6	3.4	0
	24	153.8	144.5	129.5	78.6	30.6	20	0
	25	166.7	129.4	135.9	83.1	51.6	39.1	0
	26	135.1	110.7	116.1	86.8	76.6	55.7	24.4
	27	154.8	105.9	106.1	78.6	118.1	103	0
	28	130	96.7	111	81.2	107.3	116.5	108.1
	29	86.4	80.9	88.9	84.7	78.1	78.6	85.7
	30	59.4	61.3	76.2	57.3	59.8	101.2	130.4
	31	43.5	50.5	66.2	61.6	63.2	98.7	62.5
	32	33.9	41.8	66.2	61.2	65.9	63.4	0
	33	8.3	34.5	51.2	34.9	55.1	57.6	83.3
	34	63.4	28	40.6	41.9	43.9	15.4	200
	35	18.3	19.1	36.9	42.5	33.9	34.1	0
	36	39.2	22.7	29.7	39.1	24.7	15.6	181.8
	37	5.8	16.6	21.9	27.2	16.5	15.2	66.7
	38	22	13.7	24	24.9	23.1	22.1	0
	39	5.6	9.4	15.2	22.5	11.1	28.2	0
	40	10.1	8.6	12.4	19.8	16.2	13.7	0
	41	8.5	4.6	10.3	7.8	9.3	0	0
	42	3.3	6.4	7	5.5	18.9	13.8	0
	43	10.7	3.4	5.9	12.6	5	0	0
	44	3.8	4.6	4.9	8.9	0	0	0
	45	3.3	3.8	5.3	1.2	0	0	0
	46	3.1	8.1	6.1	5.1	9.4	12.3	0
	47	6.4	1.9	2.3	1.8	0	0	0
	48	6.1	4.6	3.4	3.6	0	16.1	0
	49	3.6	1.1	9	3.2	21.1	25	0
Hebei	15	0	0	0	0	0	0	0
	16	0	1	0.2	0	0	0	0
	17	0	9.1	1.2	0	0	0	0
	18	11	12.9	5.6	0.1	0.9	0	0
	19	20.4	19.6	15.1	1.4	0.1	0	0
	20	34.2	51.1	42.2	7	1.7	0.1	0
	21	75.7	101.5	89.3	27	3.3	0.3	0
	22	46.4	118	127.5	49.6	11.2	1	6.5
	23	78.2	129.6	144.9	81.5	31.1	5.6	2.6
	24	74.6	120.2	130.7	103.9	59.4	21.4	0
	25	59.1	92.6	106.8	89.2	75.3	46.1	6.5
	26	94.5	96.7	94.5	78.4	89.7	76.4	5.1
	27	75.4	100.1	93.3	79.7	98.4	102.3	52.3
	28	70.2	97.9	95.5	72.7	86.8	106.1	80.2
	29	39	90.4	91.2	65.7	66.5	82.8	106
	30	64.3	76.8	77.9	50.9	48.7	68.4	123.7
	31	58	66.9	62.8	44.8	38.1	50.7	70.8
	32	57.4	51.6	52.9	33.9	34.3	29.5	40.2
	33	38.1	55.2	45.9	28.6	28.7	27	58
	34	54.4	44.4	38.7	27.7	25.3	24.2	44.2
	35	24.8	37.8	34.4	27.3	20.2	19.5	40
	36	32.6	30.6	27.7	18.9	16.5	22.1	23.4
	37	16.3	20.8	21.9	16.9	15.1	11.3	28
	38	15.4	18.4	17.3	16.5	10.3	11.5	9.9
	39	9.6	14.8	12.1	11.3	11.3	11.6	30.3
	40	14.6	8.8	9.5	9.4	11.3	12.7	31.6
	41	3.4	7.4	7.1	7.1	10	8.6	27.8
	42	6.4	7.4	5.3	6.6	7.8	5.2	0
	43	8.5	4.2	4	6	4.8	4.1	0
	44	1.2	3.1	3.7	5.4	5.1	10.7	0
	45	1	2.8	3.2	3.5	6	5.4	0
	46	2	3	3	3	2.9	7.5	0
	47	0.8	2.7	2.7	4.1	5.6	7.3	62.5
	48	3.7	2	2.2	4.7	4.9	2.1	0
	49	4.2	2.6	2.3	3.8	7	12	0
Heilongjiang	15	0	0	0.2	0	0	0	0
	16	0	5	0.6	0	0	0	0
	17	25.6	18.4	5.6	0	2	4	0
	18	28.6	37.5	18.2	0.3	0.7	0	0
	19	0	58.6	37.9	1.2	0	0	0
	20	49.2	87.4	67.7	6.1	0.8	0.1	0
	21	30.8	95.5	91.6	17.1	3.5	0.3	0
	22	42.3	78	87.2	22.2	6.7	0	0
	23	74.6	63.2	78	38.3	12.8	1.4	2.6
	24	81.1	56.5	68.1	46	33.8	9	4
	25	18.9	44.5	53.1	48.1	35.9	21	7
	26	44.1	32.5	44.1	55.9	63.2	50.8	6.1
	27	0	41.8	42.1	48.9	68.7	62	16.6
	28	13.9	40.3	36.6	45.7	64.2	83.4	51.6
	29	0	34	35.1	38.4	62	71.6	62.3
	30	43.5	26.6	27.5	38.1	39.3	61	76.6
	31	27.8	24.6	25.3	28.7	38.4	47.6	109.1
	32	23	31.3	21.5	22.5	25.3	38.8	120.3
	33	10.9	27.3	22.8	22.2	20.1	25.6	53.8
	34	8.6	20.6	19.9	15.7	19.2	14.2	66.7
	35	27.3	17.9	15.7	14.3	14	17.5	35.7
	36	0	12.9	14.5	11.7	13.2	15.4	11.4
	37	6	12.2	12.4	12.7	14.4	11.8	36.6
	38	6.1	9.2	10	12.5	7.6	7.1	0
	39	0	6.9	9.3	7.8	7.8	10.7	0
	40	4.3	6.6	8.8	9.8	7.1	2.7	0
	41	0	4.9	7.4	6.7	11	9.5	0
	42	3.7	3	6.3	9.6	10	4.2	0
	43	4	5.5	5.6	6.7	7.3	3.9	0
	44	9.5	2.8	6	8.1	7.8	8.7	0
	45	3.1	3.3	5.3	6.2	5.1	0	0
	46	2.8	3.4	6	6.6	5.7	7.7	0
	47	4.7	3.6	5.1	6.2	7.7	6.1	0
	48	2.3	3	5.3	7.1	6.4	4.9	0
	49	0	4.5	4.7	6.1	10.7	0	0
Henan	15	0	1.5	0	0	0	0	0
	16	0	4.9	0.4	0.1	0	0	0
	17	0	10.1	3.9	0.1	0	0	0
	18	12.5	20.1	12.9	0.5	0.7	0	0
	19	29.1	44.3	28.9	2.5	0.9	0	0
	20	44.3	52.7	52.8	8.6	2.2	0.3	24.4
	21	82.8	90.6	82.8	23.4	4.3	1	30.3
	22	85	106.9	107.2	42.7	13.4	3	0
	23	106	110.6	120.3	66.3	29.8	8.9	0
	24	77.8	114.1	116.2	76.6	44	16.1	2
	25	103.6	109.2	110.3	80.1	59.9	41.7	4.5
	26	65.9	102.8	100.9	85.3	85.6	65.1	19
	27	85.8	91.6	91.4	79	101	107	45.1
	28	56.5	84.4	86	72.9	89.6	113.5	68.4
	29	44.7	67.7	79.2	60.7	80.3	100.1	112.3
	30	61.2	64.7	68.6	56.5	61.2	85.7	91.2
	31	61.9	55.7	58.2	49.1	47.1	55.3	112.4
	32	39.7	46.1	52.7	46	37.6	41.2	93.6
	33	42.8	46.9	46.3	38.1	30.8	35.5	38.3
	34	33	35.1	38.7	29.1	29.8	28.3	52.3
	35	41.5	30.1	33.5	32.3	24.2	26.4	45.5
	36	26.8	26.5	29.3	25.9	23.3	18.8	14.8
	37	22.3	22.8	23.8	21.8	17	24.2	55.6
	38	24.7	19.8	19.5	16.9	17.5	14.8	30.9
	39	21.7	18.1	16	17.5	13.4	15.1	21.5
	40	15.1	11.1	12.7	13.6	10.7	6.9	0
	41	13.3	9	10	9	11.3	10.6	0
	42	12.9	7.5	7.8	8.1	9.1	11.3	23.5
	43	3.3	6.9	7.1	7.9	7.3	7.2	17.2
	44	4.2	5.5	5.2	6.8	8.5	7.9	0
	45	4.4	4.5	4.1	5.8	3.7	14.4	16.7
	46	5.6	4.5	4.4	7.8	5.3	4.7	18.5
	47	3.1	3.8	4	4.7	9.9	9.3	0
	48	9.3	4.1	4.5	4.7	6.7	13.5	0
	49	3.4	4.3	3.9	6.6	7.4	18.2	0
Hubei	15	0	2.7	0.1	0	0	0	0
	16	0	1.8	0.8	0	0	0	0
	17	12.8	35	6.5	0.1	0	0	0
	18	0	48.5	18.4	1	0.4	0.8	0
	19	50	62.6	39.6	3.3	0.2	0	0
	20	49.6	85.7	73.6	16.3	1.5	0.1	0
	21	48.5	122.9	106.3	42.9	4.4	0.8	0
	22	58.4	125.8	134.8	61.8	12.3	2.1	0
	23	95.7	135.2	140.7	85.9	30.2	6.7	0
	24	83.3	119.7	133.5	105.5	52.3	23.8	4.1
	25	86.3	109.7	115.5	97.1	71.3	36.2	2.8
	26	65.1	104.3	101.5	91.5	86.5	63	16.5
	27	80.9	97.4	91.8	81	103.7	93.8	30.8
	28	92	84.7	79.4	73.6	95.2	113.8	83.8
	29	69.6	83.8	74.8	58.3	81.5	105	132.1
	30	35.9	61.8	64.7	51.1	52.7	77.1	122.9
	31	29.1	65.4	57.5	40.8	40.7	49.5	116.1
	32	43.9	54.8	49	32.4	41.2	47	105
	33	42.1	49.8	41.3	26.7	23.6	30.3	91.3
	34	44.9	42.3	37.9	26.6	24	32	48.1
	35	24.7	32.3	33.6	23.8	23	23.9	47.9
	36	34.8	30.5	24.5	18.8	19	27.8	17.2
	37	18.1	22.3	21	17	17.2	12.8	26.3
	38	9.9	18.3	16.4	17.7	15.8	15.5	23.8
	39	23.3	13	14.3	11.3	13	11	43.9
	40	19.9	14	10.2	10.5	8.3	11	9.3
	41	8.7	9.3	9	7.1	11.6	11.9	18.2
	42	11.1	7.5	7.7	8.7	8.9	14.8	17.5
	43	9.9	6.7	7.3	11.9	10.3	10.1	0
	44	4.8	6.1	6.2	8.5	8.7	11.5	32.8
	45	7.4	6.8	7.3	10	12.2	9.2	31.3
	46	5.9	5.4	7.6	6.1	8.9	19.1	0
	47	8.2	6.2	6.4	7.8	8	13.2	38.5
	48	8.4	5.6	6.7	7.5	9.5	7.7	25
	49	5.1	4.6	6.9	7.3	8.4	16.3	0
Hunan	15	0	0	0.1	0	0	0	0
	16	0	9.7	1.1	0.1	0	0	0
	17	16.9	18.5	7.4	0.2	0	0	0
	18	29.4	35.9	18.7	1.7	0	0	0
	19	29.7	41.9	32.6	5	0.3	0.2	0
	20	32.9	72.1	67.2	21.7	2.5	0.8	0
	21	70.4	112.2	102.2	50	9.5	0.9	0
	22	48.4	119.3	121.8	72.5	18.5	1.8	0
	23	80.2	128.5	130.1	92.6	38	9	5.1
	24	97	112.7	124.1	105.9	59.2	23.6	4.7
	25	56.9	128.4	118.7	98.7	73.2	52.5	8.8
	26	74.6	121.2	109	91.2	81.8	64.9	24.2
	27	45.8	96.8	99.7	90.4	92.9	75.8	49.1
	28	44.4	86.3	93.8	76.4	89.5	90	85.4
	29	43.2	84.5	81.8	70.3	65.4	84	137.8
	30	52.6	68.9	71.1	55.5	54.3	69	86
	31	64.5	59.5	58.5	49.9	41.9	43.4	54.9
	32	47.9	54	50.2	41.9	34.1	42.2	114.5
	33	33.7	46	45	41.9	25.3	30.4	33.1
	34	31.3	38.7	38.2	29.9	30.7	26.3	17.1
	35	18.7	34.8	33.4	26.8	18	21.2	34.8
	36	20.8	28.4	29.2	26.2	21.4	16.7	8.5
	37	28.7	23	23.1	20.9	22.5	17.2	30.3
	38	22.8	18.2	20.4	17.4	15.6	13.7	25.6
	39	17.4	16	16.5	19.1	14.3	12.4	15.6
	40	16.8	12.7	12.3	18.3	18.7	12.6	0
	41	2.3	11.7	11.6	12.4	10.2	8.1	60
	42	8.6	8.9	8.9	13.4	13.1	13.5	29.4
	43	4.2	8.4	7.7	10.7	16.4	10	0
	44	17.9	7.1	7.1	9.3	7.5	10.3	0
	45	6.8	7.2	6.4	10.7	13.2	9.4	0
	46	6.1	7.1	6.3	8.3	11.5	18.2	0
	47	7.2	5.6	6.2	9.2	14.7	16	0
	48	2.9	6.3	7	8.5	10.9	12.1	0
	49	6.3	4.7	7.8	9.4	9.7	0	0
Jiangsu	15	0	0	0.1	0	0	0	0
	16	0	7.4	1.1	0.1	0	0	0
	17	12.7	24.6	7.1	0.4	0.3	0	0
	18	13.9	45.7	20.6	1.1	0.6	0	0
	19	17.2	62.8	41.1	5.1	0.7	0.1	0
	20	84.4	93.7	67.9	15.8	2.9	0.4	0
	21	60.2	111.5	94.4	36.4	10	1	4.9
	22	66.7	115.9	112.2	62.2	24.5	3.1	0
	23	76.9	107.3	116	90.1	54.7	17.9	0
	24	101.4	91.3	106.6	98.3	86.1	51.9	2.2
	25	69.9	82.8	90	85.8	101.7	76	4.2
	26	41.1	73.3	74.9	80.7	106.5	105.5	26.2
	27	81.6	70.8	68.6	70.5	100.8	117.8	61.6
	28	91.4	61.4	56.5	51.7	93.1	124.4	117.1
	29	63.6	50.5	50.8	44.1	67.1	103.5	126.1
	30	42.3	47.5	45.1	33.7	45.3	66.8	129.7
	31	51.9	46.1	36.4	27.1	34.3	49.4	89.3
	32	46.7	39.1	35.2	25.3	30.5	44.5	70.7
	33	36.4	33.5	31.3	20.3	26.1	25.7	52.8
	34	42.3	33.5	25.3	19.2	21	22.3	56.3
	35	30.7	27.1	23.6	16	13.6	12.7	14.4
	36	52.1	24.7	20.6	12.4	12.7	10.1	17
	37	38	20.7	17.1	10.4	10.1	7.4	22.1
	38	22.5	21	13.8	8.7	8	8.5	8.3
	39	21.2	13.8	10.9	8.7	4.7	6.1	17.1
	40	25.9	11	9.4	5	8.9	8	5.3
	41	12.7	7.5	6.6	4.6	4.1	4.9	0
	42	8.1	6	5.4	4.3	3.9	1.9	0
	43	6.2	6.1	4.9	3.9	3.8	0	0
	44	4.3	3.9	3.6	3.3	4.1	7.4	0
	45	8.5	3.7	3.2	2.1	6.8	6.4	0
	46	7	3.3	3	2.4	2.8	4	11
	47	3.1	3	2.8	2.4	2	1	0
	48	4.7	3.1	2.9	2.1	3.5	0	0
	49	4	3.2	3.7	2.3	2.2	5.8	0
Jiangxi	15	0	0	0.1	0	0	0	0
	16	26.3	5.3	1.3	0.1	2.6	0	0
	17	0	8.8	8.4	0.2	0	0	0
	18	18.9	42.1	21.9	1.7	0.8	0	0
	19	25	53.3	39.2	5.8	0.7	0	0
	20	94	98.1	74.2	19.2	3	0.2	0
	21	47.2	116.4	108.1	43.1	9.6	2	8.2
	22	111.9	130.5	128.8	63.8	25.5	5.3	0
	23	119.7	153.4	138.7	85.1	52.8	18.6	0
	24	102.6	122	130.5	98.4	74.1	47.1	0
	25	69.2	104.7	121.7	95.5	82.7	76.6	30.7
	26	75.9	108.5	106.8	93.9	95.6	98.7	43.8
	27	82.2	83.7	98.5	76.7	80.8	111.3	78.9
	28	75.2	79.2	86.8	63.8	75.5	92.3	75.9
	29	61.6	64.7	79.5	69.5	50.6	79.2	125
	30	69.6	67.3	66.7	57.4	49.7	66.3	62.5
	31	56	52.9	60	49.2	44.5	50.1	52.6
	32	33	46.6	48.8	40.6	36.8	28.8	76.9
	33	29	38.3	40.4	31.8	29.6	25.2	83.3
	34	17.8	35	38.3	28.5	20.8	19.5	31.7
	35	30.8	27.6	29.9	23.9	18.6	12.1	0
	36	18.4	22.5	25.8	25	14.5	16.1	20.4
	37	23.7	21.1	21.3	16.6	15.5	10.4	0
	38	18.4	14.6	17.1	14.7	13.3	9.5	0
	39	16	11.8	14.6	13.7	10.1	16	0
	40	9.1	9.7	10.7	10.4	7	7.4	0
	41	7.5	8.7	7.6	11.2	6.5	14.7	0
	42	10.1	5.9	8.5	12.1	9.9	15	0
	43	6.5	5.3	5	7.6	9.3	11.2	55.6
	44	5.2	4.5	5.1	6.3	3.8	10.6	50
	45	7.1	3	5.2	8.7	10.4	5.6	0
	46	4.8	2.9	4.6	4.8	8.1	2.8	0
	47	5.7	3.4	5.3	6.5	5.1	5.5	83.3
	48	1.7	3.5	4.3	5.8	1.5	16.9	0
	49	4.3	3.7	6.3	5.4	2.6	14.9	333.3
Jilin	15	0	0	0	0	0	0	0
	16	0	10.3	1	0	0	0	0
	17	0	19.1	3.3	0	4.8	0	0
	18	34.5	16.8	16.4	0.5	0	0	0
	19	111.1	52.3	35	1.9	0	0	0
	20	22.7	76.8	56.7	6.1	0.8	0.2	0
	21	35.7	95.4	86.4	16.4	1.6	0.2	0
	22	23.8	88.6	90.9	27.6	6.3	1.1	0
	23	25	86.8	82.8	40.7	13.9	2.4	0
	24	25.6	71.8	72.8	58.6	35.5	12.8	0
	25	43.5	59.8	61.7	49.3	41.2	28.8	3.9
	26	29.4	47.7	49.7	44.4	59.8	50.3	2.8
	27	90.9	45.7	45.4	59	65	62.8	19
	28	108.7	41	41	50.8	52.6	66.2	58.8
	29	51.3	28.9	37.7	42	49.9	67.2	83.7
	30	0	36.2	30.6	30.5	40.6	50.2	55.8
	31	17.5	31.7	27.3	25.2	29	53.5	52.1
	32	0	27.4	26.3	21.8	27.1	34.5	87.2
	33	0	29.1	20.2	15.2	26.1	15	51
	34	15.6	20.9	21.1	11.9	12.7	21.3	74.1
	35	17.2	23.6	19.2	14.7	12.8	20.6	13
	36	30.8	16.9	17.6	10.2	11.4	12.5	0
	37	13.5	16	13.5	7.5	6.5	9.6	70.7
	38	9.5	14.9	12.2	9.5	5.2	4.3	0
	39	21.5	13	10.2	8.4	9.5	3.5	0
	40	6.9	9	8.5	5.5	4.7	4.8	0
	41	7.1	8.3	5.4	4.8	1.4	1.2	0
	42	13.9	7.3	4.6	5.2	1.4	0	22.7
	43	0	5.6	4	4.1	3.2	0	0
	44	5.6	4.6	4.6	2.5	4.4	1.4	27
	45	0	3.9	4.6	2.7	1.5	1.4	0
	46	0	3.4	2.9	2.6	0.8	5.5	20.4
	47	4.7	4.5	3	2.8	2.1	0	0
	48	4.6	2.6	4.2	1.4	3.9	5.6	0
	49	0	2.6	4.1	2.1	1.5	2.8	0
Liaoning	15	0	2.5	0	0	0	0	0
	16	0	6	0.6	0	0	0	0
	17	0	17.9	4.4	0	0	0	0
	18	27.8	33.7	18	0.1	0.5	0	0
	19	0	50.7	35.6	2.7	0.7	0	0
	20	34.5	64.4	59.2	5.3	0.3	0.1	0
	21	29.4	108.1	78.5	12.8	1.6	0.1	0
	22	31.7	87.2	80.9	25.8	4.4	0.4	0
	23	38	88.5	79.3	34.7	11	4.3	1.1
	24	44.4	66.4	74.2	44.5	27.9	12.7	0
	25	37	44.5	61.9	52.9	32.7	17.9	3.4
	26	61.2	54.8	54.8	56.2	52.3	31.9	5.7
	27	16.9	53.3	48.1	59.4	67.7	67.2	21
	28	44.4	45.7	48.6	57.9	75	83.9	54.2
	29	27	37.5	43.4	51.7	64.3	83	78.6
	30	12	35.6	35.7	44	56.2	71	79.6
	31	36.6	32.7	29.7	32.9	40.7	57.9	85.8
	32	44.1	31	26	25	33.2	44.1	71.1
	33	37.7	33	27.5	21.4	26	26.9	65
	34	44.1	24.1	20.9	15.6	14.8	23.2	52.6
	35	0	22.6	18.9	13.7	11.2	13	37.3
	36	20.4	21.8	16.3	12.1	9.6	15.5	27.9
	37	7.7	14	13.4	7.8	9.4	12.4	22
	38	22.7	11	9.7	4.2	4	4.6	0
	39	14	10.8	7.5	5.5	5.7	7	6.4
	40	0	9.1	6.2	4.4	3.1	2.5	7.9
	41	10.9	4.8	4.2	3	3.8	3.6	0
	42	0	4.6	4.1	3.3	2.6	5.3	8.9
	43	0	4.9	2.9	1.7	2.3	0	0
	44	4.5	3.2	2.5	2.2	1.9	0	0
	45	0	3	2.1	1.3	1.6	3.1	0
	46	0	1.5	1.6	1.4	1.1	1.5	0
	47	0	3	1.6	1.4	0.6	0.6	0
	48	10.2	2.4	1.2	1.4	1.5	0	32.8
	49	5.8	3.6	1.3	2.1	1.8	2	0
Inner Mongolia	15	0	0	0	0	0	0	0
	16	0	0	0.4	0	0	0	0
	17	0	17.5	2.5	0	0	3.7	0
	18	23.3	49.5	13.7	0.4	0	0	0
	19	40.8	76.8	33.6	1.9	0.4	0	0
	20	56.3	116.3	75.7	13.3	1.6	0.9	0
	21	162.5	138.6	121	29.4	4.4	0.3	0
	22	72.5	125.7	131.4	49.3	9.2	1.8	0
	23	31.9	113.8	124.7	78.9	22.7	7.2	6.8
	24	38.5	94.6	104.1	87.7	46.8	21.1	0
	25	68.6	86.7	82.6	83.5	72.5	43	5.6
	26	73.5	78	72	85.8	91.4	70.1	18.4
	27	67.3	68.4	67.5	72.5	103.2	99.6	35.5
	28	36.4	57.2	53.5	63.2	108	128.9	75.3
	29	42.3	61.9	54.6	58.1	96.8	109	81.3
	30	75.6	62.7	47.3	51.5	67.7	82.7	148.4
	31	31.1	52.3	44.8	40.8	60.7	58.3	77.8
	32	50.3	40.8	35.4	34.3	50.6	42	88.9
	33	53.9	37.3	33	26.9	33.3	45.1	85.7
	34	29.3	36.8	29.9	26.1	31.9	30.3	53.6
	35	51.1	27.6	27.6	25.5	24.4	26	55.6
	36	25	26.3	22.2	20.6	20.3	14.9	53.6
	37	30.8	19.1	19.7	16.2	11.4	16.3	13.3
	38	24.2	16.7	16.5	15.2	10.6	19.4	0
	39	7	12.2	9.7	8.7	8.8	12.2	0
	40	19.5	8.3	10.8	7.2	8	5.4	0
	41	11.6	7.9	6.8	8.5	5.2	5.2	0
	42	8.4	6.5	5.9	5.9	4.5	6.2	0
	43	1.9	6.2	6	6.4	1.9	5.9	0
	44	7.2	4.4	4.6	3.4	2.4	1.6	0
	45	6.2	3.8	3.8	4.3	3.9	3.4	0
	46	1.3	3.3	4.4	3.1	4.2	3.3	0
	47	6	2.5	4.4	3.4	4	0	0
	48	3.6	3.4	3.5	3.3	4.8	5.4	0
	49	2.1	3.4	5	3.4	4.5	4.1	0
Ningxia	15	0	0	0	0	0	0	0
	16	0	9.1	1.2	0.5	0	0	0
	17	0	19	11.1	0	0	0	0
	18	88.9	94.5	33.1	1.7	0	0	0
	19	64.5	138.7	79.5	3.1	0	0	0
	20	147.7	175.7	120.3	15.5	5.1	0	0
	21	205.6	163.5	150.5	41.4	15.5	0	0
	22	151.2	168.2	138.2	61	25.3	4.8	0
	23	204.9	163.2	124.9	76.4	38.1	13	0
	24	190.5	139.9	122.1	82.8	81.9	34.4	0
	25	190.5	157.7	120.7	95.8	117	72.8	62.5
	26	135	136.4	109.5	95.8	102.6	86.9	29.4
	27	106.4	103.4	92	89.1	102.4	123	136.4
	28	123	82.2	83.7	82.5	109	146.2	69
	29	61.5	78	61.9	66.8	78.8	100.3	81.1
	30	62.9	56.5	57.5	45.3	84.8	87.5	50
	31	30.5	43.4	42	37.5	62.9	60.1	69
	32	63.8	40.6	54.1	41.7	18.6	59	80
	33	31.1	29.9	42.4	30.7	28.6	45.6	0
	34	28.2	23.3	21.6	19.7	15.4	20.3	0
	35	20	22.5	21.2	19.3	22.8	21.2	0
	36	9.3	18.6	13.7	5.4	11.6	16.9	0
	37	10.1	9.8	12.2	14.3	13.9	15.5	0
	38	5	8.4	11.5	9	4.9	4.3	0
	39	10.4	7.8	4.8	12.6	12.1	9.3	0
	40	7.9	5.7	2	5.2	9.5	9.7	0
	41	6.6	1.8	3.2	1.5	8.7	9.3	0
	42	3.8	2.1	2.2	0	2.5	15	0
	43	4.5	4.7	1.1	1.8	7.2	0	0
	44	2	2.9	1	3.8	0	7.8	0
	45	0	4.2	2.1	0	17.5	0	0
	46	3.7	1.3	2.7	0	0	0	0
	47	1.8	2	3.1	1.4	5.6	0	0
	48	0	0.7	0.7	1.7	5	0	0
	49	0	1.4	0	0	0	0	0
Qinghai	15	0	4.1	0.4	0	0	0	0
	16	13.6	9	1.1	0	0	0	0
	17	31.7	23.8	11	0	0	0	0
	18	60.6	55.8	33.4	2.4	0	0	0
	19	107.6	103.6	63.9	7.4	2.4	0	0
	20	119.4	121.6	90.8	21.7	3.3	0	0
	21	147.3	120.5	101.4	32	10.1	0	0
	22	97.7	116.7	114.4	66	17	2.2	0
	23	120.8	126.7	116.7	56	49.4	4.6	0
	24	104.2	113.6	106.7	90.1	53	29.9	32.3
	25	127.2	111.8	103	78.2	64.5	41.9	0
	26	119.2	82.9	84.3	92.5	95.7	68.5	0
	27	92.1	99.9	88.6	56.8	88.7	97.4	0
	28	74.9	81.4	68.9	61.6	93	78.9	277.8
	29	70.7	66.6	67.1	63.2	62.7	89.7	0
	30	65.9	67.6	61.5	38.8	91.2	78.4	150
	31	57.8	46.3	60.1	36.3	61.3	76.9	0
	32	63.4	54.2	49.3	32.5	41.5	34	222.2
	33	40.7	39.5	42.5	41.6	37.2	43.7	200
	34	36	25.9	31.3	41.9	34.9	8.3	0
	35	32.1	26.6	31.1	28	22.3	19.4	142.9
	36	23.2	18.3	22.6	13.5	51	28.7	0
	37	25.4	19	21.9	15.4	23.6	29	0
	38	28.5	16.1	14.5	9.7	13.4	16.1	0
	39	24	9.7	9.7	8.5	12	11	0
	40	16.1	12.5	5.3	7.6	5.5	0	0
	41	17.7	12.5	6.2	7.8	3	0	0
	42	18.3	8.1	7.1	1.5	8.5	10.2	0
	43	14.7	8.8	4.7	0	7.2	0	0
	44	4.5	4.7	6	3.8	0	0	0
	45	9.9	7.2	6.9	1.8	8.1	6.2	0
	46	9.6	4.2	6.5	3.5	3.5	0	0
	47	6.1	4.5	2	6.3	0	0	0
	48	2.3	4.7	1.5	0	0	0	0
	49	6.3	1.7	0	4.4	0	0	0
Shaanxi	15	0	2.5	0	0	0	0	0
	16	0	3.4	0.2	0.1	0	0	0
	17	0	12.9	1.7	0.1	0	0	0
	18	19.6	20.4	8.9	0.3	0	0	0
	19	0	30.5	18.4	1.1	0.5	0	0
	20	56.1	58.4	47.3	4.8	1.3	0.2	0
	21	70.7	110.5	79.8	15.9	2.8	0.6	0
	22	33.6	120.1	103.3	32.7	8.5	1.6	0
	23	48	104.2	116	58	23.8	3.6	1.5
	24	82.1	96.4	112.5	75.1	43.7	13.1	3.9
	25	80.3	88.5	91.1	74.4	63.2	27.3	6.7
	26	81.3	88.3	85.1	77.8	74.2	59.9	4.5
	27	60	71.3	77.2	67.6	84.6	85.7	30
	28	69.1	75.3	70.4	67.4	76.6	95	66.7
	29	55.9	75.4	66.5	57.8	62.9	80.3	148.1
	30	56.8	53.9	55.3	44	46.3	67.6	91.7
	31	65.5	48.8	50.4	32.3	36.2	55.2	101
	32	49.8	34.9	46.6	28.7	29.7	36.4	64.2
	33	37.5	36.6	37.6	27.3	31.7	30	53.9
	34	43.6	33.6	33.7	27.1	22.1	19.7	27.6
	35	18.2	25.8	27.7	16.4	15.7	19.3	17.5
	36	26.2	20	21.1	18.2	12.2	9.1	19.8
	37	7.1	17.2	19.7	14.6	15.1	15.8	38.2
	38	11.5	13.4	14.6	12.5	13.3	22.2	35.1
	39	7.1	10	11.9	11.7	14.3	11.9	10.3
	40	3.9	8.3	7.6	7.1	7.3	6.9	10.3
	41	12.1	6.8	6.6	9	7.1	10.5	13
	42	7.7	4.7	5.7	8.4	8.8	6.2	21.5
	43	3.6	4.8	5.4	6	4.5	9.3	0
	44	0	4.6	4.6	3.8	5.1	1.9	0
	45	1.1	5.4	4.5	6.8	9.6	12	0
	46	5.6	2.9	5	6.4	7.7	9	0
	47	3.2	3	4.5	5.3	7.3	11.3	0
	48	5.7	4.7	4.9	7.4	8.9	5.1	0
	49	3.1	3.5	3.3	4.1	6.5	4.8	0
Shandong	15	0	0	0	0	0	0	0
	16	14.9	0	0.1	0	0	0	0
	17	0	1.4	1.2	0	0	0	0
	18	0	6.7	2.2	0	0	0	0
	19	8.5	14	4.7	0.7	0.1	0	0
	20	27.3	27.5	18.8	2.3	0.2	0.1	26.3
	21	34.8	64.5	50.7	12.8	2	1	0
	22	43.9	90.9	86.3	33.9	7.5	0.9	0
	23	88.1	119	127.3	67.1	20.9	5.3	2.4
	24	100.4	136.9	147.7	95.4	50.6	19.1	2.1
	25	96.1	98	125.5	100.8	69.6	36.4	3.6
	26	78.6	77.3	93.7	96	100.8	72.5	11.7
	27	51.1	64.1	71.4	92.4	115.8	117.7	33.3
	28	57.5	49.1	52.6	69.2	112.6	129.8	71
	29	30.6	43.2	41.2	54.4	87.8	110.2	129
	30	38.8	40.8	37.9	38	51.9	80.4	132.5
	31	76.7	94.3	82.8	45.9	46.6	56.4	106.2
	32	61	98.6	91.2	46.5	36.6	36.7	82.9
	33	69.7	70.2	63.8	34.4	24.8	28.2	47.6
	34	30.4	48.9	45.4	26.6	21.6	15.9	34.5
	35	34.1	34.8	37.9	21.1	15.7	15	30.3
	36	16.4	31.7	26.4	16.5	14.1	9.7	34.6
	37	28.5	23.1	21	15.7	7.2	10.3	19.9
	38	23.9	18.1	16.5	10.2	12.1	6.9	9
	39	12.5	12.8	13.8	8.3	6.9	6.2	15.6
	40	10.6	11.7	10	8	6.4	4.6	11.5
	41	8.4	8	7.7	6.2	5.1	4.6	6.5
	42	9.8	7.4	6.4	5.3	4.1	1.5	7.6
	43	3.8	6.1	4.7	3.9	3.8	1.5	0
	44	1.7	4.6	3.5	3.7	1.6	4.4	0
	45	3.9	3.2	3	2.8	2	1.3	0
	46	3.7	3.3	2.6	3.3	1.2	4.1	0
	47	4	2.5	2.2	1.8	3.2	3.2	0
	48	2.5	2.2	2.1	2.3	2.5	6.1	41.7
	49	1.7	2.1	2.2	2.3	0.9	0	0
Shanghai	15	0	19.2	0	0	0	0	0
	16	0	47.6	2.4	0	0	0	0
	17	0	9.3	4.2	0.2	0	0	0
	18	0	30.9	14.3	1.2	0.7	0	0
	19	0	42.9	20	6	0.8	0	0
	20	47.6	65.4	42.9	11.5	1.2	0.4	0
	21	0	91.9	52.7	24.2	4.6	0	0
	22	27.8	106.3	60.9	32.7	12.4	2.4	0
	23	33.3	111.3	60	55.2	23	5.6	0.8
	24	42.6	81.1	69.8	61.4	43.7	17	0.8
	25	45.5	64.3	50.8	65.8	56.6	24.4	3.7
	26	52.6	50.2	49.1	57.5	70.4	49.6	12.7
	27	17.5	54.5	46.7	54.9	78.5	73.2	33.5
	28	16.9	45.6	39.2	47.8	72.3	88	69.6
	29	82.2	39	34	43.5	67.4	85.2	109
	30	36.1	46.6	32.8	31.9	53.6	80.3	98.9
	31	55.6	36.2	28.8	30.3	51.1	64.7	106.7
	32	34.5	33.1	22.3	27.3	34	52.6	95.7
	33	25.4	25.7	21.2	25.2	33.9	37.6	61.2
	34	16.5	14.9	18.3	18.3	18.1	34.4	65.2
	35	17.2	16.6	13.8	15.5	23.2	22.1	47.8
	36	18.1	16.4	11.4	11.5	12.9	18.6	31.8
	37	23	15.2	11.2	11.3	11.2	12.1	27.9
	38	19.4	8.1	7.3	5.7	9.4	12.5	21.3
	39	5.6	9.6	5.4	4.6	4.8	3.9	27.9
	40	4.6	6.6	4.2	2.5	1.7	7.8	3
	41	4.8	4	3.6	3.6	3.5	3.4	19.8
	42	1.9	2.1	2.6	2.7	2.1	4.2	4.1
	43	0	2.3	2	1.5	1.1	3	6.7
	44	2.3	1.2	0.8	1.5	0	1.1	6.7
	45	2.3	2.1	1	1.3	2.1	0	0
	46	0	1.2	2	0.9	1.9	0	0
	47	1.8	1.6	1.4	1	0	2.1	0
	48	0	1.5	1.1	0.9	0	0	0
	49	0	0.9	2.3	0.9	0	0	0
Shanxi	15	0	0	0	0	0	0	0
	16	0	6.4	0.6	0	0	0	0
	17	0	7	4.7	0.1	0	0	0
	18	0	49.9	16.4	0.4	0.3	0	0
	19	30.8	42.2	38.9	1.8	0.2	0	0
	20	26	80.6	67.7	11.4	2.2	0	0
	21	122	110.2	103	30.8	5.6	0.5	0
	22	12.8	107.3	115.8	56.4	21	1.9	0
	23	23.8	112.6	116.9	81.3	42.6	10.3	0
	24	21.7	96.1	115.1	83.1	67.5	32.1	5.7
	25	102.3	83.9	97.7	89.6	95.9	59	9.9
	26	81.1	86.4	93.3	85	111.7	83.6	23.7
	27	51.9	78.9	78.1	69.1	99.2	118.8	57.9
	28	79.2	65.3	77.1	64.6	81.9	117.6	97.6
	29	66.7	67.1	67.7	52.5	71	92.4	80.6
	30	41.2	50	60.1	49.6	48.4	70	173.9
	31	9.8	45.3	46.8	36.4	40.2	65.3	59.4
	32	57.5	43.2	43.4	28.6	35.4	30.8	57.7
	33	18	23.1	32.6	23.2	24.2	19.5	61.7
	34	22.1	27.8	26.3	23.4	22.3	28	54.1
	35	18.1	17.8	21.1	20.4	20	22.3	15.2
	36	5.3	19.4	17.6	18.4	14.6	12.8	32.3
	37	9.9	12.9	13.7	11.4	11	12.3	15.2
	38	9.4	7.8	10.1	10.8	9.7	4.7	19.2
	39	9.3	5.8	7	12	5.8	2	32.8
	40	13.9	6.4	5.9	6.1	5.5	6.7	0
	41	4.1	5.6	4.4	5.6	3.9	9.3	0
	42	3.7	3.5	3.6	3.3	3.8	3.2	0
	43	4.2	2.8	3.1	5.9	5.5	4.6	0
	44	0	3.4	2.6	1.5	1.4	1.4	0
	45	0	0.8	2.3	2.3	2.7	1.5	0
	46	3	1.1	2.1	2.3	4.1	1.6	0
	47	5.2	1.4	2	3.2	0.6	1.7	0
	48	8.1	2.1	1.2	2.6	2.5	0	0
	49	0	1	1.8	2.2	0	4.4	0
Sichuan	15	2	2.1	0	0	0	0	0
	16	1.8	3.9	0.8	0	0	0	0
	17	12	17.7	5	0.2	0	0	0
	18	37.8	41.6	16.7	0.7	0.9	0	0
	19	55.5	54.5	30.9	4.2	0.6	0	0
	20	99.7	85.9	74.8	17.6	2.7	0.3	0
	21	123.2	110.5	102.8	46.5	6.8	0.7	0
	22	119.5	111.5	106.3	69.5	13	3.4	0
	23	124.4	107	101.1	78.1	29	8.1	0
	24	123.9	96.8	90	81.2	45.4	21.1	3.2
	25	136.3	98.3	81.2	68.6	61.6	33.7	3.8
	26	122.1	96.6	71.9	63	76.9	51.7	8.7
	27	106.7	81.8	59.8	55	78.3	69.4	40.2
	28	107.4	74.6	58.8	54.2	70.6	88.7	32.4
	29	91.3	68.2	49.5	44.6	59.6	91	100
	30	96.6	56.7	44.2	36.8	43	81.4	92.5
	31	72	44.7	39.6	32.8	36.8	58.3	80.6
	32	65.3	45.3	32.4	29.4	30.9	48.3	67
	33	46.7	35.5	28.7	24.5	24.4	25.6	74.8
	34	51.3	34.8	25.4	19.3	19.2	22.2	52.2
	35	46.4	27.8	22.4	18.6	19.8	17.9	32.3
	36	41	22.9	20.2	16.5	17.2	14.2	56.9
	37	33.8	20.3	16.9	13.2	12.5	16.4	19.4
	38	36.7	17	12.4	13.2	10.9	9.7	15.4
	39	35.5	14.9	10.8	9.2	6.6	9.6	7.2
	40	24	12.6	9.3	6.8	5.9	8.9	0
	41	21.9	9.5	7	6.3	5.5	4.1	0
	42	19.7	9	5.9	5.4	4.8	3.1	0
	43	17.4	7.1	5.2	4.9	6.6	4.8	0
	44	10.7	6.1	5.1	3.6	4.6	1.1	0
	45	10.3	6.3	4.8	5.2	4.9	3.6	15.2
	46	8.9	5.9	3.8	4.6	3.9	4.4	0
	47	10.6	5.5	4.2	4	3.2	4.1	0
	48	12	4.8	4	5.4	2.5	6.1	0
	49	8	5.7	4.8	3.9	7.6	4.2	0
Tianjin	15	0	0	0	0	0	0	0
	16	0	0	0.6	0	0	0	0
	17	0	8.8	8.2	0	0	0	0
	18	0	31.4	17.4	0	0	0	0
	19	0	78.1	27.5	1.5	1.2	0	0
	20	0	66.4	45.6	11.4	1.4	0.2	0
	21	0	75.8	76.9	26.1	3.2	0	0
	22	0	84.2	99.2	39.6	9.7	1.2	0
	23	32.3	60.4	94	68.3	27	4.7	0
	24	41.7	90.1	75.4	76.3	44.2	12.5	0
	25	37	77.6	65.7	59.4	57.4	24.9	4.8
	26	41.7	67.8	63.2	78.2	74.1	53.5	8.2
	27	52.6	44.8	56.2	67.9	86.3	80.7	46.9
	28	32.3	46.9	66.9	59.3	77.4	93.8	86.6
	29	0	56.8	59.4	51.1	76.1	87.1	85.8
	30	50	42.8	49.2	40.8	64.8	83	123.1
	31	32.3	34.6	31.3	32	48.5	67.5	87
	32	0	40.3	30.6	29.6	29.3	52.4	103.7
	33	30.3	31.6	34.1	27.4	33.2	43.4	76.3
	34	0	21.9	26.9	18	28.2	26.9	51.7
	35	56.6	29.2	34.4	23.2	23.5	13.2	39.6
	36	0	25.7	35.3	21.2	20.4	22.8	13
	37	38	29.7	20.9	11.1	21.3	23.1	29.4
	38	29	20.1	16.1	13.5	12.1	14.4	19.4
	39	12.3	20.7	14.1	5.8	11.2	15.4	51.9
	40	12	10.8	8.2	8.2	9.5	18.5	37.7
	41	11.6	5.4	6.9	11.6	9.4	12.6	21.3
	42	0	5.4	5.1	5.8	6.9	11.3	0
	43	0	4.8	8.8	9.5	9.9	10.9	0
	44	0	8.8	3.7	6	10.6	4.4	0
	45	0	3.7	4.4	6.1	8.1	13	0
	46	0	5.8	5.7	5.1	0	8.9	0
	47	0	7	5.8	4.1	6.4	9.4	0
	48	8.5	4.3	7.5	5	4.8	3.4	0
	49	0	2.4	5.4	6	8	33.9	0
Xinjiang	15	0	0	0	0	0	0	0
	16	0	6.7	1	0	0	0	0
	17	47.6	21.6	6.9	0.4	0	0	0
	18	22.2	44.6	25.3	2	0	0	0
	19	48.8	94.6	65.7	4.5	0	0	0
	20	48.2	101.6	102.8	18.9	3.3	0.5	0
	21	109.6	128.7	118.8	34.3	6.5	1.7	0
	22	64.1	113.3	121.5	48.9	17.2	0.5	0
	23	67.4	130.2	119.5	63.9	20.6	5	0
	24	122	108.5	119.8	79.3	37.2	9.9	8.4
	25	74.5	116.9	117.2	72.6	63.8	30.7	26.5
	26	151.2	122.3	118.2	105.5	75.1	63.9	18.9
	27	107.5	110.2	106.3	90.2	103.4	96.6	36
	28	106.6	104.2	97.4	89.4	98.3	114.6	72
	29	38.5	95.9	95.3	80.7	100.7	108.9	77.7
	30	39.2	80.6	90.3	74.4	88.1	95.6	101.1
	31	32	81.1	70.7	61.5	67.6	82.1	79.4
	32	75.3	57	65	48.6	62	58.2	123.3
	33	66.2	56.7	49.1	51.3	49.3	51.7	101.7
	34	43.8	48.4	45.3	40.7	45.2	52.9	84.5
	35	39.2	39.3	39.9	36.8	35.4	40.2	25.3
	36	23.6	32.7	27.2	27.1	29.7	29.4	22.7
	37	35.7	25.5	22.2	20.8	20.7	21	0
	38	23.9	23.1	21	14.4	19.8	11.7	36.4
	39	22.5	14.9	13.5	13.8	11.1	10.3	0
	40	13.6	16.2	13	10.7	16	11.3	29.4
	41	11.9	11.1	7.8	6.3	5.4	9.6	32.3
	42	9.8	9.1	6.5	5.8	8.9	7.3	0
	43	9.5	7.1	5.7	4.2	7.7	4.6	0
	44	8.6	6.1	7.5	5.8	4.1	0	0
	45	9.7	6.3	4	2.1	5.3	5.3	0
	46	7.5	5	3.6	3.9	2.7	5.4	0
	47	9.5	5.3	5.3	3.7	1.3	0	0
	48	5	5.3	4.5	6.6	3.5	2.6	0
	49	0	3.9	3.4	4.5	1.4	0	0
Xizang	15	4	0	0	0	0	0	0
	16	0	0	2.1	0	0	0	0
	17	13.3	6.4	2.7	0	0	0	0
	18	15.2	23.4	10.6	0	0	0	0
	19	43.3	29.2	17.5	0	9.3	0	0
	20	45.5	35.2	39.5	7.2	0	6.9	0
	21	53	56.5	40	10.9	6.5	0	0
	22	69.6	67.8	59.2	36.8	17.4	0	0
	23	80.7	85.6	42.9	40.9	45.2	0	0
	24	84.9	70.7	59.9	66.2	35.2	6.8	0
	25	97.9	78.4	55.6	27.5	51.3	14.9	0
	26	65.9	78.2	49.5	45.5	54.2	53.9	0
	27	90.5	63.7	27	25.9	66.7	108.4	0
	28	73.2	45.9	52.1	15	74.3	60	0
	29	74.6	56.1	26.6	29.1	66.1	91.6	0
	30	53.6	45.9	48.9	20.2	68.7	35.1	0
	31	53.3	34.1	22.4	30.8	33.3	25.3	0
	32	45.6	21.3	5.1	44	17.1	11.6	0
	33	35.4	34.3	32.8	27.8	19.4	0	0
	34	32.8	23.3	21.3	11.4	19	14.3	0
	35	32.1	13.2	12.6	11	29.4	15.2	0
	36	27.8	11.6	31.1	20.8	9.6	32.8	0
	37	19.6	19.7	3.9	11.1	12.2	0	0
	38	20.7	18.5	17.9	26.8	0	0	0
	39	17.8	20.3	27.2	0	23.8	25.6	0
	40	20	7.3	9	21.7	0	0	0
	41	17.4	13.2	0	0	0	0	0
	42	20.2	12.9	0	0	0	0	0
	43	24	4.5	13.5	0	0	0	0
	44	9.4	5.8	7.2	0	0	0	0
	45	4.3	8.9	0	0	0	0	0
	46	9.8	6.3	7.3	0	0	0	0
	47	11	4.9	7.8	14.5	0	0	0
	48	9.1	1.7	10.3	0	0	0	0
	49	1.3	9	0	0	0	0	0
Yunnan	15	8.2	6.2	0.4	0	0	0	0
	16	13.9	35.6	4.4	0.1	0	0	0
	17	78.4	61.1	18.8	0.4	0	0	0
	18	112.2	94	43.3	1	0.8	0	0
	19	184.6	115.1	66.8	5.9	1.7	0	0
	20	162	148.6	112.3	22.7	2.5	0	0
	21	201.1	161.6	141.3	43.2	4.9	0	0
	22	156.2	149.1	139.5	74.3	10.8	1.6	0
	23	144.9	134.9	134.2	81	23.8	5.5	0
	24	148.1	119.1	120.9	89.3	44.4	20.6	4
	25	137.7	114.6	108.2	102.8	65	34.2	0
	26	127.2	108.2	109.3	93.8	92.4	63	19.8
	27	85.9	101.6	94.6	103.1	97.5	96.7	13.3
	28	85.1	85.3	86.9	83.8	90	97.5	51.1
	29	72.9	63.6	77	75.4	70	106	72
	30	63.9	55.1	66.2	53.2	54.4	78	74.1
	31	55.3	44.6	52	44	51.2	57.3	82.6
	32	35.4	37.2	42.1	37.1	32.8	43.3	74.8
	33	40	30.5	32.5	32.7	22.8	35.2	40
	34	20.3	22	26.7	24	22	23.3	25
	35	24.1	18.4	19	25.6	16.7	10.4	57.1
	36	17.8	15.3	17	18.8	13.6	4.3	30.8
	37	22.7	12.1	11.6	11.8	12.5	15.8	21.3
	38	13	9	8.9	11.2	6.8	4.9	0
	39	11	7.5	8	8.1	3.6	2	18.2
	40	10.7	5.7	6.2	6.4	3.6	4.1	0
	41	9.8	4.9	2.7	3.4	2	1.2	0
	42	4.7	4.3	4	4.5	1.4	8.1	0
	43	3	3.4	2.2	4.3	1.1	1.6	0
	44	3.5	2.1	2	2.3	1.9	3.3	0
	45	3.5	2.2	0.8	2.6	2	0	0
	46	2.6	1.6	0.9	0	2.7	3.8	0
	47	1.8	1.4	1.3	1.6	0	1.9	0
	48	1.3	1.4	0.8	1.1	0	0	0
	49	0.4	1.5	1.2	0.6	2.5	0	0
Zhejiang	15	0	2.6	0.1	0	0	0	0
	16	41.7	6.6	1.5	0	0	0	0
	17	0	24.5	8	0.3	0	0	0
	18	0	57.2	18.8	0.7	0	0	0
	19	38.5	78.6	32	4.3	0.6	0	0
	20	78.9	121.6	51.8	18.8	1.5	0.3	0
	21	100	124	74.4	38.9	5.7	1.6	0
	22	139.5	118.4	91.7	60.2	19.3	1.9	0
	23	130.4	108.9	95.7	86.1	42.3	12.2	4.8
	24	118.6	95.1	87.5	91.3	63.8	30.3	3
	25	125	85.7	82.6	92.9	90.2	58.8	7.6
	26	48.8	84.7	74.7	81.9	107.5	90.1	23.8
	27	89.9	66.8	66.4	83.2	117.3	123	59.2
	28	76.9	75.5	61.2	70.4	114.4	134.9	94.2
	29	68.2	60.2	57.5	61	81.5	111.7	128.9
	30	48.2	58	47.6	49.8	64.2	77.1	144.1
	31	52.9	47.7	44.2	40	50.7	60	92
	32	65	41.8	39.6	36	38.9	40.3	73.6
	33	45.6	34.9	36.4	29.1	28.5	30	92.5
	34	30.1	30.3	28.3	25.3	15.5	27.1	45.7
	35	26	24.8	25.2	24.3	22.7	13.7	25.9
	36	19.6	19.4	19.2	17.2	13.4	8.7	13.5
	37	21.7	15.6	15.4	14.3	13	8.8	11.9
	38	11.3	13.8	11.2	11.5	7.6	9.4	0
	39	7.2	7.9	8.5	8.8	9.1	5.9	0
	40	4.8	6.8	6.1	6.2	2.7	1.8	0
	41	5.4	4.2	4	4	2.2	4.6	0
	42	4	3.8	3.1	1.7	1.2	2.4	10
	43	3.3	2.2	2.1	1.5	2.4	3.3	0
	44	1.6	1.8	1.6	1.6	0	0	0
	45	0.7	1.4	1.2	1.2	1.4	1.2	0
	46	2.7	1.2	1.1	0.5	0.7	0	0
	47	0.3	0.7	0.8	0.7	0	1.1	0
	48	1.2	1	0.7	0.8	0	0	0
	49	0	0.6	0.8	0.9	0	0	0
