# Supplementary material for: Provincial and gridded population projection for China under shared socioeconomic pathways from 2010 to 2100
Source: Sci Data. 2020 Mar 9;7:83. doi: 10.1038/s41597-020-0421-y (PMC7062824; doi:10.1038/s41597-020-0421-y)
Supplement: Supplementary file 3 — Suppl. Table 2 [file 41597_2020_421_MOESM3_ESM.xlsx]

## Sheet: Suppl. Table2
Suppl. Table 2 Mortality rate by age, sex and province from 2010 Census in China
Note: The matrix of mortality rates by age, sex and province is calculated based on Table “Status of death population by age and sex in the province (2009.11.1-2010.10.31)” from the 2010 Tabulation on the Population Census of each province. Subject to the availability of data, we could only assume that people with different educational attainment have the same mortality rate. However, in reality …
Province	Age	Mortality Rate(%)		Age	Mortality Rate(%)		Age	Mortality Rate(%)
		Female	Male		Female	Male		Female	Male
Anhui	0	0.48	0.47	34	0.07	0.14	68	1.23	2.15
	1	0.06	0.08	35	0.06	0.14	69	1.5	2.54
	2	0.04	0.06	36	0.06	0.15	70	1.79	3.19
	3	0.03	0.04	37	0.07	0.15	71	2.03	3.29
	4	0.02	0.04	38	0.07	0.16	72	2.36	3.72
	5	0.03	0.03	39	0.09	0.18	73	2.64	4.14
	6	0.02	0.03	40	0.1	0.2	74	2.95	4.76
	7	0.01	0.03	41	0.1	0.21	75	3.16	5
	8	0.02	0.03	42	0.11	0.24	76	3.34	5.14
	9	0.02	0.03	43	0.12	0.24	77	4.1	6.26
	10	0.02	0.04	44	0.13	0.25	78	4.65	6.91
	11	0.02	0.03	45	0.14	0.27	79	5.33	7.78
	12	0.02	0.03	46	0.15	0.31	80	6.49	9
	13	0.01	0.03	47	0.17	0.31	81	6.78	9.31
	14	0.02	0.03	48	0.2	0.41	82	7.85	10.61
	15	0.02	0.04	49	0.23	0.44	83	8.72	11.56
	16	0.02	0.04	50	0.25	0.46	84	9.18	12.33
	17	0.03	0.05	51	0.22	0.41	85	9.64	13.16
	18	0.03	0.06	52	0.24	0.44	86	10.5	14.13
	19	0.03	0.06	53	0.28	0.5	87	11.82	15.6
	20	0.03	0.08	54	0.32	0.59	88	13.01	15.89
	21	0.03	0.07	55	0.32	0.59	89	14.45	17.27
	22	0.03	0.08	56	0.38	0.66	90	15.3	19.88
	23	0.04	0.07	57	0.37	0.69	91	16.96	21.13
	24	0.04	0.08	58	0.44	0.82	92	18.12	23.5
	25	0.03	0.08	59	0.52	0.9	93	18.87	22.48
	26	0.03	0.08	60	0.55	0.98	94	19.33	22.1
	27	0.04	0.09	61	0.56	1.08	95	19.06	21.61
	28	0.04	0.09	62	0.67	1.24	96	19.83	20.73
	29	0.04	0.1	63	0.68	1.34	97	20.64	19.28
	30	0.05	0.1	64	0.83	1.48	98	18.02	19.32
	31	0.05	0.12	65	0.86	1.63	99	19.03	25.75
	32	0.05	0.12	66	0.97	1.76	100+	29.4	42.73
	33	0.06	0.12	67	1.2	2.01
Beijing	0	0.1	0.1	34	0.02	0.04	68	0.92	1.55
	1	0.04	0.05	35	0.02	0.04	69	1.04	1.93
	2	0.02	0.02	36	0.03	0.05	70	1.3	1.91
	3	0.01	0.02	37	0.03	0.06	71	1.35	2.22
	4	0.01	0.01	38	0.04	0.06	72	1.62	2.54
	5	0.01	0.01	39	0.05	0.08	73	1.83	2.97
	6	0.01	0.02	40	0.04	0.09	74	2.31	3.13
	7	0.01	0.01	41	0.05	0.1	75	2.44	3.9
	8	0.01	0.01	42	0.05	0.12	76	2.93	4.11
	9	0	0.01	43	0.06	0.13	77	3.27	4.73
	10	0	0.02	44	0.07	0.14	78	3.78	5.1
	11	0.01	0.02	45	0.08	0.18	79	4.2	5.63
	12	0.01	0.02	46	0.09	0.18	80	5.01	6.64
	13	0.02	0.01	47	0.09	0.19	81	5.6	7.42
	14	0.01	0.02	48	0.1	0.24	82	6.53	8.05
	15	0.01	0.02	49	0.11	0.27	83	7.4	9.1
	16	0.01	0.02	50	0.16	0.31	84	8	9.99
	17	0.01	0.02	51	0.13	0.33	85	9.02	11.45
	18	0.01	0.02	52	0.14	0.34	86	9.98	12.22
	19	0.01	0.01	53	0.16	0.37	87	11.15	13.4
	20	0	0.02	54	0.18	0.42	88	12.69	15.47
	21	0.01	0.02	55	0.21	0.45	89	13.05	16.53
	22	0.01	0.03	56	0.23	0.47	90	16.15	19.36
	23	0.01	0.03	57	0.27	0.5	91	16.83	21.03
	24	0.01	0.02	58	0.29	0.59	92	18.29	25.5
	25	0.01	0.02	59	0.33	0.61	93	22.13	26.48
	26	0.01	0.02	60	0.36	0.69	94	22.81	23.87
	27	0.01	0.02	61	0.42	0.8	95	21.08	28.24
	28	0.01	0.02	62	0.44	0.84	96	26.96	29.76
	29	0.01	0.03	63	0.54	0.97	97	29.26	24.81
	30	0.01	0.03	64	0.59	1.05	98	25.51	28.32
	31	0.01	0.03	65	0.67	1.17	99	36.06	41.35
	32	0.02	0.03	66	0.72	1.25	100+	39.41	59.24
	33	0.02	0.03	67	0.85	1.47
Chongqing	0	0.32	0.36	34	0.06	0.16	68	1.32	2.08
	1	0.08	0.1	35	0.07	0.18	69	1.47	2.35
	2	0.06	0.09	36	0.09	0.19	70	1.73	2.65
	3	0.06	0.08	37	0.1	0.21	71	1.89	2.85
	4	0.05	0.06	38	0.1	0.2	72	2.22	3.22
	5	0.04	0.05	39	0.09	0.23	73	2.44	3.65
	6	0.04	0.05	40	0.13	0.26	74	2.73	3.99
	7	0.03	0.05	41	0.13	0.3	75	3.12	4.56
	8	0.03	0.06	42	0.16	0.31	76	3.19	4.38
	9	0.04	0.04	43	0.15	0.36	77	3.7	5.31
	10	0.02	0.04	44	0.16	0.35	78	4.13	6.04
	11	0.02	0.04	45	0.19	0.4	79	4.52	6.17
	12	0.02	0.04	46	0.17	0.4	80	5.54	7.35
	13	0.02	0.04	47	0.22	0.45	81	6.23	8.24
	14	0.02	0.05	48	0.25	0.49	82	6.84	9.12
	15	0.03	0.05	49	0.21	0.54	83	7.33	9.4
	16	0.03	0.05	50	0.24	0.56	84	8.48	10.07
	17	0.03	0.06	51	0.25	0.62	85	8.94	11.12
	18	0.03	0.06	52	0.26	0.63	86	9.54	12.1
	19	0.03	0.07	53	0.3	0.66	87	11.28	12.13
	20	0.03	0.08	54	0.35	0.67	88	12.46	13.88
	21	0.03	0.08	55	0.36	0.74	89	13.17	15.64
	22	0.03	0.08	56	0.37	0.81	90	14.74	17.02
	23	0.04	0.08	57	0.43	0.82	91	17	18.36
	24	0.04	0.08	58	0.45	0.91	92	18.8	19.01
	25	0.04	0.11	59	0.47	0.96	93	19.91	20.93
	26	0.04	0.08	60	0.56	1.05	94	19.16	18.46
	27	0.06	0.09	61	0.62	1.15	95	20.61	17.8
	28	0.04	0.1	62	0.64	1.29	96	20.61	20.88
	29	0.07	0.11	63	0.77	1.24	97	20.84	21.23
	30	0.06	0.12	64	0.93	1.45	98	20.05	19.37
	31	0.05	0.13	65	1	1.59	99	25.75	30.66
	32	0.06	0.13	66	1.03	1.57	100+	44.82	56.4
	33	0.07	0.15	67	1.2	1.86
Fujian	0	0.35	0.31	34	0.05	0.1	68	1.2	2.14
	1	0.06	0.07	35	0.06	0.11	69	1.44	2.61
	2	0.04	0.04	36	0.06	0.12	70	1.6	2.74
	3	0.03	0.03	37	0.07	0.14	71	1.78	2.99
	4	0.02	0.03	38	0.06	0.15	72	2.05	3.37
	5	0.02	0.02	39	0.07	0.16	73	2.28	4
	6	0.02	0.03	40	0.08	0.17	74	2.56	4.27
	7	0.02	0.02	41	0.08	0.18	75	2.89	4.69
	8	0.02	0.02	42	0.09	0.22	76	3.27	5.06
	9	0.02	0.02	43	0.11	0.24	77	3.94	6.02
	10	0.02	0.02	44	0.12	0.24	78	4.27	6.58
	11	0.02	0.02	45	0.12	0.28	79	4.69	7.07
	12	0.02	0.03	46	0.14	0.29	80	5.5	7.9
	13	0.02	0.03	47	0.14	0.32	81	6.49	9.03
	14	0.02	0.04	48	0.18	0.41	82	7.39	9.84
	15	0.02	0.04	49	0.19	0.42	83	8.09	10.4
	16	0.02	0.05	50	0.22	0.49	84	9.2	12.78
	17	0.02	0.05	51	0.21	0.51	85	10.49	13.25
	18	0.02	0.05	52	0.23	0.55	86	11.43	13.91
	19	0.02	0.07	53	0.26	0.62	87	12.24	14.79
	20	0.03	0.06	54	0.3	0.65	88	14.23	16.52
	21	0.02	0.06	55	0.32	0.69	89	15.63	18.16
	22	0.02	0.06	56	0.34	0.75	90	17.1	20.68
	23	0.03	0.06	57	0.34	0.79	91	20.38	21.91
	24	0.03	0.06	58	0.42	0.91	92	20.79	25.02
	25	0.03	0.07	59	0.42	0.97	93	22.73	26.73
	26	0.03	0.07	60	0.49	1.07	94	25.42	26.39
	27	0.04	0.08	61	0.53	1.17	95	25.4	25.77
	28	0.04	0.08	62	0.64	1.29	96	29.66	27.65
	29	0.03	0.08	63	0.7	1.37	97	25.31	27.58
	30	0.04	0.07	64	0.76	1.53	98	24.23	23.12
	31	0.05	0.09	65	0.94	1.76	99	29.01	31.55
	32	0.04	0.09	66	0.93	1.77	100+	51.04	47.37
	33	0.04	0.1	67	1.1	1.94
Gansu	0	0.87	0.7	34	0.09	0.15	68	1.85	2.69
	1	0.2	0.18	35	0.07	0.15	69	2.21	3.12
	2	0.09	0.09	36	0.08	0.16	70	2.47	3.5
	3	0.06	0.06	37	0.08	0.19	71	2.76	3.89
	4	0.05	0.05	38	0.08	0.17	72	3.26	4.43
	5	0.04	0.04	39	0.1	0.2	73	3.58	4.73
	6	0.04	0.04	40	0.12	0.22	74	3.73	5.09
	7	0.02	0.04	41	0.1	0.23	75	4.24	5.77
	8	0.03	0.03	42	0.15	0.25	76	4.55	5.76
	9	0.03	0.04	43	0.14	0.25	77	5.24	7.09
	10	0.04	0.04	44	0.16	0.29	78	5.96	7.59
	11	0.02	0.05	45	0.17	0.3	79	6.22	7.84
	12	0.04	0.05	46	0.17	0.29	80	8.51	10.14
	13	0.03	0.04	47	0.2	0.35	81	8.71	11.15
	14	0.03	0.04	48	0.22	0.39	82	9.31	11.28
	15	0.03	0.05	49	0.25	0.43	83	9.45	11.72
	16	0.03	0.05	50	0.3	0.45	84	11.02	12.62
	17	0.04	0.07	51	0.29	0.51	85	11.12	13.66
	18	0.04	0.06	52	0.3	0.51	86	11.93	14.53
	19	0.04	0.07	53	0.35	0.54	87	13	15.47
	20	0.04	0.08	54	0.39	0.61	88	14.82	17.4
	21	0.05	0.08	55	0.45	0.68	89	14.98	17.68
	22	0.05	0.1	56	0.48	0.72	90	16.08	18.69
	23	0.06	0.11	57	0.53	0.82	91	17.83	19.53
	24	0.06	0.12	58	0.62	0.88	92	18.91	19.37
	25	0.06	0.11	59	0.68	1	93	18.24	19.68
	26	0.05	0.11	60	0.76	1.14	94	18.32	19.04
	27	0.04	0.11	61	0.84	1.35	95	14.31	18.71
	28	0.06	0.11	62	1.05	1.43	96	14.32	14.8
	29	0.07	0.11	63	1.05	1.63	97	11.96	6.54
	30	0.07	0.11	64	1.22	1.79	98	13.29	8.7
	31	0.08	0.14	65	1.35	1.92	99	16.91	26.09
	32	0.08	0.15	66	1.45	2	100+	37.68	45.71
	33	0.07	0.14	67	1.7	2.49
Guangdong	0	0.28	0.25	34	0.04	0.08	68	1.22	2.34
	1	0.08	0.08	35	0.04	0.09	69	1.4	2.72
	2	0.04	0.05	36	0.05	0.09	70	1.66	3.04
	3	0.03	0.04	37	0.05	0.11	71	1.75	3.16
	4	0.02	0.03	38	0.06	0.12	72	2.06	3.67
	5	0.02	0.03	39	0.07	0.13	73	2.29	3.98
	6	0.01	0.02	40	0.08	0.15	74	2.63	4.45
	7	0.01	0.03	41	0.07	0.16	75	2.93	5.04
	8	0.01	0.02	42	0.09	0.19	76	3.04	5.09
	9	0.01	0.03	43	0.09	0.2	77	3.66	6.08
	10	0.02	0.03	44	0.1	0.22	78	4.22	6.74
	11	0.02	0.03	45	0.12	0.25	79	4.79	7.29
	12	0.01	0.03	46	0.13	0.26	80	5.63	8.73
	13	0.02	0.03	47	0.15	0.3	81	6.15	9.05
	14	0.02	0.03	48	0.18	0.37	82	6.76	9.71
	15	0.02	0.04	49	0.2	0.41	83	7.54	10.54
	16	0.02	0.04	50	0.22	0.46	84	8.34	11.95
	17	0.02	0.04	51	0.23	0.46	85	9.42	12.74
	18	0.02	0.04	52	0.23	0.51	86	9.97	13.69
	19	0.02	0.04	53	0.27	0.57	87	11.39	14.45
	20	0.02	0.04	54	0.3	0.64	88	12.69	15.98
	21	0.02	0.04	55	0.3	0.66	89	13.84	17.93
	22	0.02	0.04	56	0.33	0.72	90	15.39	19.36
	23	0.02	0.04	57	0.37	0.77	91	16.75	19.18
	24	0.02	0.05	58	0.42	0.88	92	17.98	20.98
	25	0.02	0.05	59	0.45	0.98	93	20.36	20.4
	26	0.02	0.04	60	0.5	1.07	94	19.58	19.86
	27	0.02	0.05	61	0.58	1.18	95	22.01	20.24
	28	0.02	0.05	62	0.67	1.26	96	21.37	20.89
	29	0.03	0.06	63	0.71	1.36	97	22.38	16.24
	30	0.03	0.06	64	0.82	1.62	98	21.59	14.88
	31	0.03	0.06	65	0.87	1.73	99	27.18	23.51
	32	0.03	0.07	66	0.92	1.8	100+	49.37	56.21
	33	0.03	0.07	67	1.15	2.14
Guangxi	0	0.39	0.37	34	0.06	0.18	68	1.18	2.4
	1	0.08	0.09	35	0.06	0.21	69	1.41	2.77
	2	0.06	0.07	36	0.07	0.21	70	1.74	3.2
	3	0.04	0.05	37	0.08	0.21	71	1.76	3.21
	4	0.04	0.05	38	0.08	0.24	72	2.05	3.65
	5	0.03	0.04	39	0.09	0.27	73	2.35	3.76
	6	0.02	0.04	40	0.11	0.3	74	2.48	4.46
	7	0.03	0.04	41	0.11	0.28	75	2.79	5
	8	0.02	0.04	42	0.13	0.34	76	2.79	4.79
	9	0.02	0.04	43	0.12	0.35	77	3.42	5.6
	10	0.03	0.03	44	0.15	0.36	78	3.88	6.4
	11	0.02	0.03	45	0.16	0.42	79	4.19	6.63
	12	0.02	0.03	46	0.15	0.42	80	5.23	8.23
	13	0.02	0.04	47	0.16	0.46	81	5.51	8.08
	14	0.02	0.04	48	0.22	0.55	82	6.04	9.09
	15	0.02	0.05	49	0.22	0.58	83	6.53	9.78
	16	0.02	0.06	50	0.26	0.63	84	7.16	10.61
	17	0.02	0.06	51	0.24	0.58	85	7.68	11.31
	18	0.02	0.05	52	0.25	0.64	86	8.33	12.88
	19	0.02	0.07	53	0.28	0.69	87	9.21	12.9
	20	0.03	0.08	54	0.31	0.75	88	9.81	14.09
	21	0.03	0.08	55	0.32	0.8	89	10.6	15.55
	22	0.03	0.08	56	0.39	0.85	90	12.23	16.94
	23	0.03	0.1	57	0.39	0.89	91	12.6	17.51
	24	0.03	0.11	58	0.45	1.02	92	13.85	17.53
	25	0.04	0.1	59	0.46	1.08	93	13.54	18.83
	26	0.03	0.11	60	0.54	1.2	94	14.31	18.74
	27	0.04	0.1	61	0.6	1.35	95	16.19	19.48
	28	0.03	0.12	62	0.7	1.53	96	16.8	20.13
	29	0.04	0.13	63	0.73	1.53	97	15.79	17.71
	30	0.04	0.15	64	0.86	1.77	98	15.95	16.02
	31	0.05	0.16	65	0.9	1.87	99	20.36	25.45
	32	0.05	0.16	66	0.97	1.94	100+	37.18	50.48
	33	0.05	0.16	67	1.15	2.28
Guizhou	0	1.64	1.34	34	0.12	0.27	68	1.55	2.46
	1	0.2	0.23	35	0.11	0.29	69	1.73	2.74
	2	0.11	0.14	36	0.13	0.31	70	2.11	3.29
	3	0.08	0.12	37	0.13	0.32	71	2.3	3.39
	4	0.07	0.09	38	0.13	0.33	72	2.69	3.96
	5	0.06	0.08	39	0.13	0.35	73	2.97	4.39
	6	0.05	0.07	40	0.16	0.37	74	3.22	4.68
	7	0.05	0.07	41	0.16	0.36	75	3.63	5.15
	8	0.05	0.06	42	0.19	0.44	76	3.83	5.49
	9	0.04	0.06	43	0.18	0.42	77	4.62	6.29
	10	0.04	0.06	44	0.21	0.47	78	5.19	6.91
	11	0.03	0.05	45	0.21	0.49	79	5.36	7.22
	12	0.04	0.06	46	0.21	0.52	80	6.69	8.96
	13	0.04	0.07	47	0.22	0.5	81	7.51	9.44
	14	0.04	0.06	48	0.27	0.65	82	8.03	10.13
	15	0.04	0.09	49	0.27	0.61	83	8.96	11.12
	16	0.06	0.1	50	0.28	0.61	84	9.97	12.49
	17	0.06	0.1	51	0.31	0.63	85	10.39	12.71
	18	0.07	0.15	52	0.33	0.69	86	10.97	14.11
	19	0.07	0.17	53	0.37	0.75	87	12.38	15.52
	20	0.08	0.17	54	0.4	0.81	88	13.34	16.35
	21	0.08	0.18	55	0.43	0.86	89	13.94	16.84
	22	0.06	0.18	56	0.45	0.9	90	17.09	19.17
	23	0.08	0.19	57	0.5	0.94	91	17.22	21.17
	24	0.09	0.2	58	0.57	1.05	92	18.08	22.31
	25	0.08	0.21	59	0.6	1.09	93	20.92	21.24
	26	0.08	0.2	60	0.66	1.19	94	19.72	19.85
	27	0.08	0.2	61	0.74	1.34	95	20.18	18.7
	28	0.08	0.22	62	0.83	1.49	96	20.04	19.02
	29	0.09	0.22	63	0.91	1.5	97	16.63	18.07
	30	0.1	0.23	64	1.01	1.8	98	20.1	14.56
	31	0.1	0.25	65	1.16	1.93	99	20.52	24.12
	32	0.11	0.27	66	1.21	1.93	100+	35.32	42.46
	33	0.11	0.26	67	1.5	2.21
Hainan	0	0.7	0.52	34	0.04	0.12	68	0.82	2.13
	1	0.12	0.12	35	0.04	0.11	69	1.1	2.1
	2	0.03	0.08	36	0.05	0.12	70	1.42	2.45
	3	0.04	0.05	37	0.06	0.15	71	1.41	2.74
	4	0.03	0.06	38	0.06	0.15	72	1.63	2.8
	5	0.02	0.03	39	0.05	0.19	73	1.57	3.1
	6	0.02	0.05	40	0.11	0.19	74	2.05	3.27
	7	0.02	0.04	41	0.08	0.19	75	2.01	3.91
	8	0.02	0.03	42	0.07	0.24	76	2	3.67
	9	0.02	0.03	43	0.1	0.22	77	2.56	4.76
	10	0.03	0.04	44	0.1	0.24	78	2.99	4.99
	11	0.03	0.02	45	0.1	0.28	79	2.92	4.73
	12	0.02	0.03	46	0.09	0.28	80	4.23	6.29
	13	0.02	0.03	47	0.12	0.27	81	4.34	7.01
	14	0.02	0.04	48	0.12	0.36	82	4.78	7.84
	15	0.02	0.05	49	0.13	0.36	83	5.09	7.75
	16	0.02	0.07	50	0.16	0.38	84	5.69	7.96
	17	0.02	0.07	51	0.18	0.39	85	6.64	9.75
	18	0.02	0.07	52	0.19	0.4	86	7.2	9.58
	19	0.03	0.06	53	0.2	0.47	87	7.73	11.38
	20	0.03	0.05	54	0.23	0.51	88	9.26	10.64
	21	0.01	0.06	55	0.27	0.52	89	8.3	12.33
	22	0.04	0.08	56	0.24	0.69	90	9.69	14.34
	23	0.02	0.06	57	0.32	0.68	91	11.36	13.26
	24	0.03	0.09	58	0.35	0.73	92	12.71	17.1
	25	0.03	0.07	59	0.31	0.74	93	12.44	13.57
	26	0.03	0.08	60	0.44	0.85	94	11.8	15.6
	27	0.04	0.09	61	0.44	1.02	95	14.57	14.67
	28	0.04	0.1	62	0.6	1.12	96	13.59	16.84
	29	0.04	0.11	63	0.65	1.3	97	15.35	16.96
	30	0.05	0.1	64	0.78	1.44	98	17.36	11.98
	31	0.04	0.09	65	0.61	1.44	99	21.35	16.82
	32	0.03	0.1	66	0.82	1.72	100+	19.88	17.54
	33	0.03	0.11	67	0.87	1.74
Hebei	0	0.23	0.25	34	0.06	0.12	68	1.7	2.7
	1	0.06	0.07	35	0.06	0.13	69	2.19	3.43
	2	0.03	0.03	36	0.06	0.14	70	2.59	3.79
	3	0.03	0.03	37	0.07	0.15	71	2.66	4.01
	4	0.02	0.03	38	0.07	0.16	72	3.12	4.63
	5	0.02	0.03	39	0.08	0.18	73	3.46	5
	6	0.02	0.03	40	0.1	0.21	74	3.93	5.73
	7	0.01	0.03	41	0.09	0.21	75	4.5	6.31
	8	0.01	0.03	42	0.11	0.24	76	4.55	6.37
	9	0.01	0.03	43	0.12	0.25	77	5.5	7.69
	10	0.02	0.03	44	0.14	0.29	78	6.02	8.36
	11	0.02	0.03	45	0.15	0.31	79	7.29	9.75
	12	0.02	0.03	46	0.15	0.33	80	8.47	11.38
	13	0.02	0.03	47	0.17	0.35	81	9.02	12.01
	14	0.02	0.03	48	0.21	0.46	82	9.75	12.57
	15	0.02	0.05	49	0.23	0.45	83	10.51	13.74
	16	0.02	0.05	50	0.24	0.47	84	11.65	15.52
	17	0.02	0.06	51	0.26	0.51	85	12.38	16.54
	18	0.03	0.06	52	0.29	0.55	86	13.38	17.26
	19	0.03	0.08	53	0.32	0.59	87	14.43	17.84
	20	0.02	0.08	54	0.37	0.7	88	16.12	20.77
	21	0.03	0.08	55	0.4	0.74	89	17.64	23.09
	22	0.03	0.08	56	0.43	0.81	90	20.05	25.71
	23	0.03	0.09	57	0.46	0.89	91	21.44	25.25
	24	0.03	0.09	58	0.53	0.98	92	23.72	28.51
	25	0.03	0.09	59	0.63	1.15	93	24.16	26.81
	26	0.03	0.09	60	0.72	1.23	94	25.25	33.31
	27	0.03	0.09	61	0.79	1.35	95	29.06	31.71
	28	0.03	0.09	62	0.89	1.52	96	28.7	31.89
	29	0.04	0.11	63	0.95	1.57	97	28.41	29.69
	30	0.04	0.11	64	1.15	1.9	98	27.75	23.76
	31	0.05	0.1	65	1.29	2.07	99	39.21	37.61
	32	0.04	0.11	66	1.41	2.26	100+	57.05	93.75
	33	0.05	0.11	67	1.58	2.58
Heilongjiang	0	0.11	0.15	34	0.05	0.11	68	1.64	2.48
	1	0.05	0.07	35	0.05	0.12	69	1.93	2.98
	2	0.02	0.02	36	0.05	0.13	70	2.24	3.47
	3	0.02	0.02	37	0.05	0.14	71	2.3	3.5
	4	0.02	0.02	38	0.06	0.15	72	2.7	4.05
	5	0.02	0.02	39	0.07	0.17	73	3	4.16
	6	0.02	0.02	40	0.08	0.21	74	3.16	4.55
	7	0.01	0.01	41	0.08	0.2	75	3.49	4.82
	8	0.01	0.02	42	0.11	0.23	76	3.55	4.89
	9	0.01	0.01	43	0.11	0.29	77	4.08	5.77
	10	0.01	0.02	44	0.13	0.27	78	4.78	6.37
	11	0.01	0.02	45	0.13	0.31	79	5.05	6.8
	12	0.01	0.02	46	0.14	0.33	80	6.16	8.19
	13	0.02	0.03	47	0.15	0.35	81	6.12	7.92
	14	0.01	0.02	48	0.18	0.46	82	6.71	8.49
	15	0.02	0.04	49	0.2	0.44	83	6.81	8.62
	16	0.02	0.03	50	0.25	0.53	84	7.66	9.44
	17	0.02	0.04	51	0.28	0.51	85	7.87	10.38
	18	0.02	0.04	52	0.28	0.55	86	8.06	10.34
	19	0.02	0.05	53	0.29	0.62	87	8.65	11.27
	20	0.02	0.05	54	0.35	0.69	88	9.59	11.87
	21	0.02	0.05	55	0.39	0.71	89	10.1	13.13
	22	0.03	0.06	56	0.41	0.75	90	11.95	14.66
	23	0.03	0.06	57	0.47	0.79	91	11.15	12.88
	24	0.03	0.07	58	0.49	0.91	92	11.4	14.39
	25	0.03	0.06	59	0.61	1.09	93	13.06	11.66
	26	0.03	0.06	60	0.72	1.21	94	11.1	13.73
	27	0.02	0.07	61	0.77	1.3	95	12.13	13.07
	28	0.03	0.07	62	0.88	1.44	96	10.14	11.78
	29	0.04	0.07	63	0.96	1.52	97	12.32	9.86
	30	0.03	0.07	64	1.14	1.84	98	8.93	7.43
	31	0.04	0.08	65	1.26	1.95	99	12.23	14.19
	32	0.03	0.09	66	1.29	1.96	100+	45.06	39.39
	33	0.04	0.1	67	1.5	2.28
Henan	0	0.08	0.08	34	0.06	0.13	68	1.55	2.58
	1	0.05	0.05	35	0.06	0.15	69	1.87	3.19
	2	0.03	0.04	36	0.06	0.15	70	2.44	3.78
	3	0.02	0.03	37	0.07	0.16	71	2.39	3.73
	4	0.02	0.03	38	0.07	0.17	72	2.79	4.39
	5	0.02	0.03	39	0.08	0.2	73	3	4.47
	6	0.01	0.02	40	0.1	0.22	74	3.25	5.2
	7	0.01	0.03	41	0.1	0.22	75	3.46	5.67
	8	0.01	0.03	42	0.11	0.27	76	3.28	5.22
	9	0.01	0.03	43	0.11	0.26	77	4.4	6.94
	10	0.01	0.03	44	0.13	0.3	78	4.95	7.67
	11	0.01	0.03	45	0.16	0.34	79	5.47	8.32
	12	0.01	0.03	46	0.15	0.32	80	6.95	10.38
	13	0.01	0.03	47	0.17	0.36	81	6.62	9.67
	14	0.01	0.03	48	0.22	0.45	82	7.44	10.87
	15	0.01	0.03	49	0.25	0.58	83	7.8	11.46
	16	0.02	0.03	50	0.28	0.51	84	8.31	12.53
	17	0.02	0.04	51	0.28	0.5	85	8.7	13.35
	18	0.02	0.04	52	0.28	0.52	86	9.18	14.02
	19	0.02	0.06	53	0.33	0.58	87	10	15.08
	20	0.02	0.06	54	0.38	0.72	88	11.16	16.09
	21	0.02	0.06	55	0.39	0.7	89	12.32	18.46
	22	0.02	0.06	56	0.43	0.75	90	13.95	20.98
	23	0.03	0.07	57	0.47	0.84	91	13.07	19.82
	24	0.03	0.08	58	0.52	0.93	92	15.46	20.72
	25	0	0.08	59	0.63	1.11	93	16.15	19.55
	26	0.03	0.08	60	0.74	1.25	94	15.65	20.63
	27	0.03	0.08	61	0.75	1.29	95	16.41	21.46
	28	0.03	0.09	62	0.86	1.44	96	15.83	18.5
	29	0.03	0.1	63	0.9	1.52	97	14.98	18.02
	30	0.04	0.11	64	1.05	1.78	98	15.44	18.6
	31	0.04	0.12	65	1.19	1.9	99	21.17	22.97
	32	0.04	0.11	66	1.26	2.15	100+	37.27	36.62
	33	0.04	0.11	67	1.36	2.36
Hubei	0	0.34	0.33	34	0.05	0.11	68	1.33	2.2
	1	0.09	0.1	35	0.06	0.13	69	1.61	2.54
	2	0.06	0.07	36	0.06	0.13	70	2	3.21
	3	0.03	0.04	37	0.07	0.13	71	2.13	3.37
	4	0.03	0.03	38	0.08	0.15	72	2.44	3.69
	5	0.02	0.03	39	0.08	0.17	73	2.61	4.1
	6	0.02	0.03	40	0.09	0.18	74	3.01	4.49
	7	0.02	0.02	41	0.1	0.19	75	3.35	5.24
	8	0.02	0.02	42	0.11	0.21	76	3.43	5.19
	9	0.01	0.03	43	0.12	0.22	77	4.43	6.52
	10	0.02	0.03	44	0.13	0.24	78	5.06	6.89
	11	0.02	0.03	45	0.15	0.27	79	5.35	7.29
	12	0.02	0.03	46	0.15	0.28	80	6.69	8.58
	13	0.02	0.03	47	0.16	0.29	81	7.07	9.22
	14	0.02	0.04	48	0.19	0.36	82	7.95	10.09
	15	0.01	0.03	49	0.23	0.44	83	8.52	11.1
	16	0.02	0.04	50	0.22	0.42	84	9.79	12.14
	17	0.03	0.04	51	0.25	0.44	85	9.94	12.78
	18	0.02	0.05	52	0.26	0.47	86	10.84	13.9
	19	0.02	0.04	53	0.29	0.54	87	11.53	13.82
	20	0.03	0.06	54	0.33	0.59	88	13.55	16.48
	21	0.02	0.06	55	0.33	0.59	89	14.19	16.75
	22	0.03	0.06	56	0.38	0.66	90	15.93	18.96
	23	0.03	0.07	57	0.39	0.72	91	17.01	18.46
	24	0.03	0.07	58	0.45	0.81	92	18.42	18.2
	25	0.03	0.08	59	0.5	0.86	93	18.17	18.58
	26	0.03	0.08	60	0.56	0.99	94	18.51	17.25
	27	0.04	0.08	61	0.63	1.14	95	18.72	16.05
	28	0.03	0.07	62	0.7	1.22	96	17.88	12.37
	29	0.04	0.08	63	0.77	1.34	97	17.85	9.67
	30	0.03	0.08	64	0.9	1.54	98	16	10.04
	31	0.04	0.09	65	1.05	1.72	99	23.47	17.29
	32	0.05	0.09	66	1.04	1.76	100+	46.42	58.18
	33	0.05	0.09	67	1.29	2.09
Hunan	0	0.23	0.23	34	0.06	0.12	68	1.42	2.19
	1	0.12	0.12	35	0.07	0.14	69	1.66	2.48
	2	0.07	0.09	36	0.07	0.13	70	1.96	2.95
	3	0.05	0.07	37	0.08	0.14	71	1.96	2.95
	4	0.03	0.05	38	0.08	0.16	72	2.36	3.47
	5	0.03	0.04	39	0.09	0.19	73	2.49	3.7
	6	0.02	0.04	40	0.09	0.2	74	3.03	4.55
	7	0.02	0.04	41	0.11	0.2	75	3.48	4.93
	8	0.02	0.04	42	0.13	0.25	76	3.37	4.67
	9	0.02	0.04	43	0.13	0.25	77	4.01	5.77
	10	0.02	0.04	44	0.16	0.28	78	4.33	6.34
	11	0.02	0.04	45	0.16	0.31	79	4.93	6.88
	12	0.02	0.04	46	0.16	0.32	80	6.13	8.5
	13	0.02	0.04	47	0.17	0.33	81	6.39	8.53
	14	0.02	0.04	48	0.23	0.43	82	6.83	9.11
	15	0.02	0.04	49	0.24	0.46	83	7.79	9.99
	16	0.02	0.04	50	0.25	0.49	84	9.02	11.67
	17	0.02	0.05	51	0.29	0.5	85	9.16	12.36
	18	0.02	0.04	52	0.3	0.52	86	9.66	13.02
	19	0.02	0.05	53	0.31	0.57	87	10.8	13.86
	20	0.03	0.06	54	0.4	0.68	88	12.04	15.38
	21	0.03	0.06	55	0.37	0.67	89	13.19	17.68
	22	0.03	0.07	56	0.41	0.71	90	15.51	19.98
	23	0.04	0.08	57	0.44	0.75	91	15.73	18.43
	24	0.03	0.07	58	0.48	0.84	92	17.37	21.94
	25	0.04	0.09	59	0.54	0.95	93	18.29	20.77
	26	0.03	0.08	60	0.59	1.06	94	18.54	20.68
	27	0.04	0.08	61	0.66	1.1	95	19.23	20.32
	28	0.04	0.08	62	0.72	1.18	96	21.57	20.25
	29	0.04	0.09	63	0.83	1.35	97	17.97	16.06
	30	0.05	0.09	64	1.09	1.64	98	17.11	16.2
	31	0.05	0.1	65	1.13	1.72	99	21.48	25.06
	32	0.06	0.11	66	1.06	1.67	100+	40.91	62.67
	33	0.05	0.11	67	1.29	1.98
Jiangsu	0	0.18	0.2	34	0.05	0.09	68	1.17	2.04
	1	0.06	0.08	35	0.05	0.1	69	1.4	2.3
	2	0.04	0.06	36	0.05	0.1	70	1.63	2.67
	3	0.02	0.03	37	0.05	0.1	71	1.84	2.77
	4	0.02	0.03	38	0.06	0.12	72	2.14	3.27
	5	0.02	0.03	39	0.07	0.14	73	2.31	3.73
	6	0.02	0.02	40	0.08	0.16	74	2.6	4.05
	7	0.01	0.03	41	0.09	0.16	75	2.85	4.71
	8	0.01	0.03	42	0.1	0.2	76	3.2	4.74
	9	0.01	0.02	43	0.11	0.21	77	3.9	5.9
	10	0.02	0.03	44	0.11	0.22	78	4.26	6.42
	11	0.02	0.03	45	0.13	0.25	79	5.03	7.12
	12	0.02	0.02	46	0.13	0.26	80	5.89	8.49
	13	0.02	0.03	47	0.14	0.27	81	6.4	9.13
	14	0.02	0.03	48	0.17	0.34	82	7.34	10.12
	15	0.02	0.03	49	0.19	0.36	83	8.36	11.46
	16	0.01	0.03	50	0.21	0.41	84	9.44	12.73
	17	0.02	0.03	51	0.2	0.43	85	10.22	13.78
	18	0.02	0.03	52	0.24	0.46	86	11.36	15.04
	19	0.02	0.03	53	0.26	0.5	87	13.08	17.03
	20	0.02	0.04	54	0.29	0.58	88	14.36	18.59
	21	0.02	0.04	55	0.3	0.58	89	16.46	20.3
	22	0.02	0.04	56	0.34	0.67	90	18.54	22.66
	23	0.02	0.05	57	0.36	0.7	91	20.44	24.07
	24	0.02	0.05	58	0.39	0.77	92	23.22	27.72
	25	0.02	0.05	59	0.45	0.89	93	23.69	27.48
	26	0.02	0.05	60	0.49	0.91	94	24.42	25.91
	27	0.03	0.05	61	0.56	1	95	26.65	28
	28	0.03	0.05	62	0.61	1.14	96	26.72	28.51
	29	0.03	0.06	63	0.67	1.24	97	27.73	21.96
	30	0.03	0.06	64	0.78	1.38	98	27.75	21.43
	31	0.03	0.07	65	0.91	1.58	99	33.03	24.42
	32	0.03	0.08	66	0.95	1.63	100+	52.93	63.4
	33	0.03	0.07	67	1.07	1.89
Jiangxi	0	0.41	0.32	34	0.06	0.13	68	1.48	2.6
	1	0.14	0.13	35	0.07	0.14	69	1.86	3.06
	2	0.08	0.09	36	0.07	0.15	70	2.13	3.53
	3	0.05	0.05	37	0.07	0.18	71	2.34	3.77
	4	0.04	0.04	38	0.07	0.18	72	2.59	4.35
	5	0.03	0.05	39	0.09	0.19	73	2.84	4.67
	6	0.03	0.05	40	0.11	0.23	74	3.22	5.39
	7	0.02	0.03	41	0.11	0.22	75	3.65	5.83
	8	0.02	0.05	42	0.12	0.28	76	3.67	5.68
	9	0.02	0.05	43	0.12	0.28	77	4.81	7.29
	10	0.02	0.05	44	0.14	0.29	78	5.08	7.64
	11	0.02	0.04	45	0.16	0.34	79	5.68	8.45
	12	0.02	0.04	46	0.16	0.33	80	7.08	9.95
	13	0.02	0.04	47	0.17	0.36	81	7.37	10.56
	14	0.02	0.04	48	0.19	0.43	82	7.78	11.21
	15	0.02	0.04	49	0.2	0.43	83	8.48	12.54
	16	0.02	0.04	50	0.24	0.51	84	9.54	13.24
	17	0.03	0.05	51	0.25	0.5	85	10.39	14.32
	18	0.02	0.04	52	0.23	0.57	86	11.18	14.9
	19	0.02	0.05	53	0.31	0.64	87	11.87	16.31
	20	0.03	0.06	54	0.34	0.65	88	13.87	18.63
	21	0.03	0.06	55	0.34	0.68	89	14.42	19.64
	22	0.03	0.06	56	0.38	0.75	90	16.85	21.76
	23	0.03	0.07	57	0.4	0.79	91	17.74	23.78
	24	0.03	0.08	58	0.47	0.92	92	19.03	24.13
	25	0.03	0.09	59	0.55	1.03	93	19.17	22.42
	26	0.04	0.08	60	0.61	1.15	94	20.22	21.38
	27	0.04	0.09	61	0.66	1.31	95	19.4	23.71
	28	0.04	0.1	62	0.78	1.41	96	20.62	21.49
	29	0.04	0.1	63	0.78	1.56	97	21.85	17.41
	30	0.05	0.11	64	0.98	1.87	98	18.85	17.57
	31	0.05	0.11	65	1.13	1.88	99	24.88	27
	32	0.05	0.11	66	1.05	2.02	100+	55.65	62.79
	33	0.05	0.12	67	1.37	2.33
Jilin	0	0.12	0.15	34	0.05	0.1	68	1.58	2.2
	1	0.04	0.07	35	0.05	0.12	69	1.89	2.53
	2	0.03	0.03	36	0.05	0.12	70	1.99	3.01
	3	0.02	0.02	37	0.06	0.12	71	2.25	3
	4	0.02	0.01	38	0.06	0.14	72	2.74	3.53
	5	0.02	0.01	39	0.07	0.16	73	2.83	3.74
	6	0.02	0.01	40	0.09	0.19	74	3.31	4.09
	7	0.01	0.02	41	0.09	0.2	75	3.47	4.56
	8	0.01	0.01	42	0.1	0.22	76	3.61	4.45
	9	0.01	0.02	43	0.11	0.23	77	4.17	5.34
	10	0.01	0.02	44	0.12	0.25	78	4.57	5.94
	11	0.01	0.02	45	0.13	0.3	79	4.89	6.02
	12	0.01	0.01	46	0.13	0.32	80	5.96	7.5
	13	0.01	0.03	47	0.16	0.33	81	6.28	7.4
	14	0.02	0.02	48	0.2	0.43	82	6.66	8.13
	15	0.01	0.03	49	0.19	0.4	83	7.38	8.61
	16	0.02	0.04	50	0.25	0.47	84	7.91	8.78
	17	0.02	0.05	51	0.23	0.5	85	8.36	9.72
	18	0.03	0.04	52	0.27	0.51	86	8.85	10.05
	19	0.02	0.04	53	0.3	0.6	87	9.59	10.9
	20	0.02	0.05	54	0.36	0.62	88	10.29	11.81
	21	0.02	0.05	55	0.36	0.68	89	11.29	12.08
	22	0.03	0.06	56	0.42	0.76	90	12.16	14.27
	23	0.03	0.06	57	0.44	0.76	91	12.92	14.14
	24	0.03	0.06	58	0.53	0.89	92	14.64	16.12
	25	0.03	0.06	59	0.57	1.01	93	13.27	13.38
	26	0.03	0.06	60	0.63	1.08	94	14.6	14.62
	27	0.03	0.08	61	0.83	1.25	95	13.92	15.39
	28	0.04	0.06	62	0.88	1.35	96	15.44	14.08
	29	0.03	0.08	63	0.95	1.42	97	12.91	9.76
	30	0.03	0.07	64	1.12	1.66	98	9.36	13.28
	31	0.03	0.08	65	1.19	1.81	99	13.86	15.73
	32	0.03	0.08	66	1.24	1.68	100+	35.63	36.8
	33	0.04	0.09	67	1.44	2.04
Liaoning	0	0.2	0.26	34	0.05	0.11	68	1.45	2.17
	1	0.05	0.08	35	0.05	0.14	69	1.63	2.48
	2	0.03	0.03	36	0.05	0.13	70	1.95	2.87
	3	0.03	0.03	37	0.06	0.15	71	2.06	3.03
	4	0.02	0.03	38	0.07	0.16	72	2.55	3.46
	5	0.02	0.03	39	0.07	0.18	73	2.78	3.88
	6	0.02	0.03	40	0.09	0.22	74	3	4.17
	7	0.01	0.02	41	0.09	0.23	75	3.4	4.73
	8	0.01	0.03	42	0.1	0.27	76	3.83	5.03
	9	0.01	0.02	43	0.11	0.29	77	4.46	5.73
	10	0.01	0.03	44	0.12	0.32	78	4.98	6.3
	11	0.01	0.02	45	0.14	0.34	79	5.54	6.84
	12	0.02	0.03	46	0.15	0.38	80	6.43	7.79
	13	0.02	0.02	47	0.15	0.39	81	7	8.47
	14	0.02	0.04	48	0.23	0.52	82	8	9.54
	15	0.02	0.03	49	0.2	0.44	83	8.8	10.17
	16	0.02	0.05	50	0.23	0.52	84	10.17	11.4
	17	0.02	0.05	51	0.24	0.55	85	10.61	12.13
	18	0.03	0.06	52	0.27	0.58	86	11.22	13.01
	19	0.02	0.05	53	0.29	0.64	87	12.93	14.8
	20	0.02	0.05	54	0.32	0.68	88	14.73	16.02
	21	0.02	0.06	55	0.35	0.72	89	15.44	18.64
	22	0.02	0.06	56	0.38	0.76	90	17.7	21.25
	23	0.03	0.07	57	0.42	0.83	91	19.33	21.83
	24	0.03	0.08	58	0.45	0.93	92	21.13	23.41
	25	0.03	0.07	59	0.51	0.97	93	23.06	23.86
	26	0.03	0.07	60	0.59	1.04	94	22.41	27.18
	27	0.03	0.06	61	0.71	1.26	95	25.55	30.51
	28	0.04	0.07	62	0.75	1.26	96	26.08	27.88
	29	0.04	0.08	63	0.81	1.34	97	24.47	24.29
	30	0.03	0.08	64	0.92	1.57	98	26	25.49
	31	0.04	0.09	65	1.09	1.73	99	32.27	23.02
	32	0.04	0.11	66	1.15	1.76	100+	46.68	45.9
	33	0.04	0.09	67	1.29	2.04
Inner Mongolia	0	0.33	0.43	34	0.04	0.13	68	1.42	2.31
	1	0.07	0.09	35	0.05	0.13	69	1.79	2.75
	2	0.03	0.04	36	0.05	0.15	70	2.07	3.17
	3	0.02	0.03	37	0.05	0.14	71	2.27	3.23
	4	0.02	0.03	38	0.06	0.17	72	2.61	3.83
	5	0.02	0.02	39	0.07	0.18	73	2.8	4.11
	6	0.02	0.03	40	0.07	0.19	74	3.33	4.45
	7	0.01	0.02	41	0.08	0.22	75	3.52	5.01
	8	0.02	0.01	42	0.1	0.24	76	3.84	5.13
	9	0.01	0.02	43	0.11	0.28	77	4.43	6.06
	10	0.01	0.02	44	0.1	0.27	78	4.8	6.27
	11	0.02	0.02	45	0.13	0.31	79	5.72	6.89
	12	0.01	0.03	46	0.14	0.33	80	6.7	8.31
	13	0.02	0.03	47	0.15	0.34	81	7.11	8.65
	14	0.02	0.02	48	0.19	0.43	82	7.82	9.68
	15	0.01	0.03	49	0.18	0.41	83	8.49	9.85
	16	0.02	0.04	50	0.21	0.48	84	9.33	10.71
	17	0.02	0.04	51	0.24	0.48	85	10.41	11.85
	18	0.03	0.05	52	0.25	0.56	86	10.72	13.12
	19	0.02	0.06	53	0.27	0.59	87	11.23	12.29
	20	0.02	0.06	54	0.34	0.66	88	12.2	14.57
	21	0.03	0.06	55	0.36	0.67	89	14.15	16.17
	22	0.03	0.07	56	0.35	0.76	90	14.72	18.54
	23	0.03	0.08	57	0.45	0.81	91	17.18	18.17
	24	0.03	0.08	58	0.49	0.94	92	19.59	20.09
	25	0.04	0.08	59	0.58	1.05	93	16.77	19.39
	26	0.03	0.09	60	0.59	1.06	94	16.92	15.48
	27	0.04	0.08	61	0.76	1.36	95	15.48	11.08
	28	0.04	0.09	62	0.8	1.38	96	13.86	14.9
	29	0.03	0.1	63	0.82	1.49	97	15.21	13.39
	30	0.04	0.08	64	1.01	1.68	98	13.13	14.11
	31	0.04	0.1	65	0.97	1.71	99	22.12	20.65
	32	0.04	0.1	66	1.22	1.86	100+	41.13	61.76
	33	0.04	0.11	67	1.36	2.22
Ningxia	0	0.96	1.07	34	0.08	0.22	68	1.87	2.86
	1	0.19	0.17	35	0.08	0.22	69	2.1	2.89
	2	0.13	0.14	36	0.06	0.15	70	2.8	3.63
	3	0.08	0.11	37	0.1	0.21	71	2.94	3.58
	4	0.07	0.09	38	0.1	0.17	72	3.38	4.57
	5	0.05	0.06	39	0.12	0.26	73	3.34	5.28
	6	0.04	0.07	40	0.11	0.21	74	4.06	5.13
	7	0.01	0.04	41	0.08	0.25	75	4.74	6.03
	8	0.04	0.07	42	0.12	0.32	76	5.07	6.51
	9	0.03	0.07	43	0.13	0.32	77	6.15	7.71
	10	0.03	0.06	44	0.13	0.34	78	7.03	8.35
	11	0.02	0.06	45	0.15	0.31	79	6.98	9.09
	12	0.04	0.09	46	0.15	0.35	80	10.52	11.26
	13	0.03	0.07	47	0.17	0.39	81	9.25	11.9
	14	0.04	0.06	48	0.29	0.55	82	11.86	14.01
	15	0.03	0.08	49	0.23	0.57	83	12.7	13.64
	16	0.03	0.08	50	0.27	0.52	84	13.14	14.01
	17	0.05	0.09	51	0.27	0.58	85	16.55	16
	18	0.04	0.12	52	0.28	0.57	86	15.46	16.94
	19	0.05	0.13	53	0.32	0.6	87	17.19	19.96
	20	0.06	0.17	54	0.46	0.64	88	17.14	19.64
	21	0.05	0.15	55	0.4	0.66	89	17.46	21.21
	22	0.07	0.12	56	0.51	0.75	90	20.45	25.42
	23	0.06	0.15	57	0.44	0.89	91	18.84	21.5
	24	0.07	0.13	58	0.63	0.99	92	30.34	26.67
	25	0.05	0.15	59	0.68	0.95	93	30	27.98
	26	0.06	0.17	60	0.72	1.22	94	18.95	25.76
	27	0.05	0.15	61	0.79	1.34	95	21.97	18.03
	28	0.08	0.14	62	0.98	1.53	96	23.01	36.76
	29	0.06	0.18	63	1.13	1.56	97	14.12	10.29
	30	0.08	0.15	64	1.24	1.8	98	14.29	14.81
	31	0.07	0.17	65	1.38	1.69	99	17.96	22.22
	32	0.1	0.17	66	1.37	2	100+	40.93	54.08
	33	0.06	0.16	67	1.81	2.37
Qinghai	0	1.06	1.19	34	0.18	0.21	68	1.97	2.85
	1	0.43	0.44	35	0.15	0.27	69	2.15	3.18
	2	0.25	0.27	36	0.19	0.26	70	2.45	3.77
	3	0.2	0.24	37	0.17	0.27	71	2.84	3.81
	4	0.21	0.23	38	0.14	0.24	72	3.49	4.17
	5	0.18	0.22	39	0.18	0.26	73	4.16	4.51
	6	0.17	0.19	40	0.2	0.29	74	3.4	5.37
	7	0.1	0.16	41	0.17	0.31	75	4.23	5.79
	8	0.11	0.11	42	0.19	0.37	76	4.64	5.39
	9	0.11	0.15	43	0.21	0.37	77	5.56	6.83
	10	0.11	0.14	44	0.22	0.4	78	5.81	7.1
	11	0.12	0.12	45	0.21	0.4	79	5.93	7.72
	12	0.11	0.14	46	0.22	0.44	80	7.63	8.89
	13	0.09	0.11	47	0.21	0.43	81	7.74	9.68
	14	0.08	0.11	48	0.33	0.48	82	8.8	10.58
	15	0.07	0.11	49	0.31	0.54	83	9.47	9.11
	16	0.11	0.11	50	0.42	0.61	84	9.86	12.58
	17	0.11	0.17	51	0.31	0.63	85	11.67	13.34
	18	0.16	0.18	52	0.39	0.65	86	10.98	12.89
	19	0.1	0.18	53	0.47	0.69	87	12.95	13.32
	20	0.14	0.18	54	0.51	0.86	88	14.18	14.51
	21	0.15	0.22	55	0.56	0.82	89	12.18	20.82
	22	0.15	0.21	56	0.66	0.96	90	18.72	14.23
	23	0.13	0.2	57	0.7	1.06	91	14.84	16.67
	24	0.16	0.21	58	0.79	1.07	92	14.07	21.67
	25	0.18	0.19	59	0.83	1.18	93	13.43	13.1
	26	0.19	0.2	60	1.04	1.42	94	16.98	19.05
	27	0.17	0.23	61	1.13	1.65	95	16.87	9.43
	28	0.16	0.22	62	1.07	1.74	96	13.24	38.24
	29	0.17	0.19	63	1.16	2.08	97	20.51	8.57
	30	0.18	0.24	64	1.28	2.13	98	15.38	2.86
	31	0.17	0.21	65	1.48	1.93	99	18.79	24.07
	32	0.15	0.22	66	1.64	2.43	100+	34.07	38.38
	33	0.12	0.19	67	1.71	2.66
Shaanxi	0	0.18	0.18	34	0.06	0.13	68	1.78	2.37
	1	0.09	0.11	35	0.06	0.14	69	2.12	2.95
	2	0.06	0.06	36	0.07	0.16	70	2.48	3.55
	3	0.03	0.04	37	0.08	0.16	71	2.57	3.45
	4	0.03	0.03	38	0.07	0.16	72	2.91	3.88
	5	0.02	0.03	39	0.08	0.19	73	3.1	4.28
	6	0.03	0.03	40	0.11	0.19	74	3.65	4.86
	7	0.02	0.03	41	0.11	0.2	75	3.86	5.41
	8	0.02	0.02	42	0.13	0.25	76	3.9	5.02
	9	0.02	0.03	43	0.13	0.24	77	5.09	6.29
	10	0.02	0.02	44	0.17	0.28	78	5.57	7.09
	11	0.03	0.03	45	0.16	0.31	79	6.04	7.74
	12	0.02	0.03	46	0.15	0.3	80	7.58	9.45
	13	0.02	0.03	47	0.17	0.31	81	7.82	9.84
	14	0.02	0.03	48	0.22	0.35	82	8.6	10.54
	15	0.02	0.05	49	0.24	0.38	83	9.22	11.27
	16	0.02	0.05	50	0.27	0.42	84	9.86	12.29
	17	0.02	0.05	51	0.28	0.44	85	11.04	12.68
	18	0.02	0.06	52	0.32	0.47	86	11.5	13.55
	19	0.02	0.06	53	0.35	0.53	87	12.13	14.31
	20	0.03	0.06	54	0.4	0.63	88	13.46	16.97
	21	0.03	0.07	55	0.43	0.64	89	14.82	19.07
	22	0.03	0.07	56	0.46	0.7	90	16.65	21.05
	23	0.03	0.08	57	0.52	0.76	91	17.43	20.09
	24	0.03	0.09	58	0.55	0.85	92	17.82	19.77
	25	0.03	0.09	59	0.64	0.97	93	19.35	19.17
	26	0.04	0.1	60	0.71	1.15	94	16.37	17.44
	27	0.04	0.09	61	0.79	1.2	95	18	15.65
	28	0.04	0.12	62	0.9	1.32	96	16.47	16.14
	29	0.04	0.1	63	0.97	1.36	97	15.78	14.06
	30	0.04	0.11	64	1.22	1.75	98	14.9	15.53
	31	0.05	0.12	65	1.31	1.78	99	15.27	19.89
	32	0.05	0.12	66	1.32	1.82	100+	46.78	52.88
	33	0.04	0.12	67	1.57	2.18
Shandong	0	0.2	0.19	34	0.05	0.1	68	1.41	2.36
	1	0.05	0.06	35	0.05	0.11	69	1.66	2.7
	2	0.03	0.03	36	0.06	0.12	70	2.01	3.19
	3	0.02	0.02	37	0.06	0.13	71	2.11	3.23
	4	0.01	0.02	38	0.06	0.14	72	2.5	3.83
	5	0.02	0.02	39	0.07	0.17	73	2.74	4.19
	6	0.01	0.02	40	0.08	0.18	74	3.03	4.67
	7	0.01	0.02	41	0.09	0.19	75	3.4	5.25
	8	0.01	0.02	42	0.1	0.22	76	3.41	5.24
	9	0.01	0.02	43	0.11	0.22	77	4.25	6.31
	10	0.02	0.03	44	0.12	0.25	78	4.72	6.97
	11	0.02	0.03	45	0.15	0.29	79	5.47	7.76
	12	0.01	0.03	46	0.14	0.29	80	6.42	9.15
	13	0.02	0.03	47	0.15	0.33	81	6.71	9.58
	14	0.02	0.04	48	0.18	0.39	82	7.83	10.78
	15	0.02	0.03	49	0.19	0.44	83	8.71	11.84
	16	0.01	0.03	50	0.23	0.47	84	9.61	12.98
	17	0.02	0.03	51	0.24	0.49	85	10.27	14.28
	18	0.02	0.04	52	0.25	0.51	86	11.25	15.35
	19	0.02	0.05	53	0.28	0.58	87	12.2	17.01
	20	0.02	0.06	54	0.33	0.65	88	13.88	17.86
	21	0.02	0.06	55	0.35	0.68	89	15.7	20.97
	22	0.03	0.07	56	0.38	0.72	90	17.71	22.85
	23	0.03	0.07	57	0.39	0.81	91	18.58	23.91
	24	0.03	0.08	58	0.44	0.89	92	21.29	25.65
	25	0.03	0.08	59	0.51	0.97	93	21.72	25.1
	26	0.03	0.07	60	0.58	1.09	94	23.06	27.39
	27	0.03	0.07	61	0.62	1.2	95	24.72	27.74
	28	0.03	0.08	62	0.69	1.3	96	25.78	30.04
	29	0.04	0.08	63	0.79	1.4	97	26.13	26.56
	30	0.04	0.08	64	0.89	1.6	98	25.77	22.2
	31	0.04	0.09	65	1.02	1.79	99	30.55	33.57
	32	0.04	0.1	66	1.09	1.9	100+	49.43	49.78
	33	0.05	0.1	67	1.26	2.17
Shanghai	0	0.2	0.28	34	0.02	0.03	68	0.85	1.41
	1	0.06	0.07	35	0.02	0.04	69	0.9	1.56
	2	0.04	0.04	36	0.03	0.04	70	0.97	1.87
	3	0.02	0.04	37	0.02	0.05	71	1.12	2.03
	4	0.01	0.02	38	0.03	0.05	72	1.25	2.17
	5	0.01	0.02	39	0.04	0.06	73	1.54	2.67
	6	0.01	0.03	40	0.04	0.07	74	1.66	2.86
	7	0.02	0.02	41	0.04	0.06	75	2.02	3.3
	8	0.01	0.01	42	0.04	0.09	76	2.37	3.82
	9	0.01	0.01	43	0.05	0.09	77	2.81	4.4
	10	0.01	0.03	44	0.05	0.09	78	3.14	4.74
	11	0.02	0.01	45	0.08	0.13	79	3.72	5.55
	12	0.01	0.01	46	0.07	0.13	80	4.14	6.56
	13	0.02	0.02	47	0.1	0.17	81	4.87	7.34
	14	0.03	0.03	48	0.11	0.2	82	5.58	8.13
	15	0.02	0.01	49	0.14	0.26	83	6.3	9.53
	16	0.01	0.02	50	0.14	0.27	84	7.33	10.56
	17	0.01	0.02	51	0.16	0.3	85	8.73	11.84
	18	0.02	0.02	52	0.16	0.3	86	9.45	12.45
	19	0.01	0.02	53	0.17	0.36	87	11.3	13.96
	20	0.01	0.02	54	0.19	0.4	88	12.69	15.81
	21	0.01	0.02	55	0.2	0.36	89	14.59	16.82
	22	0.01	0.02	56	0.22	0.45	90	14.78	17.51
	23	0.01	0.02	57	0.21	0.5	91	16.42	17.72
	24	0.01	0.02	58	0.26	0.51	92	17.41	20.46
	25	0.01	0.02	59	0.27	0.55	93	20.21	20.67
	26	0.01	0.02	60	0.3	0.57	94	20.09	21.58
	27	0.01	0.02	61	0.36	0.7	95	23.26	22.74
	28	0.02	0.02	62	0.37	0.75	96	23.04	20.32
	29	0.02	0.04	63	0.42	0.86	97	22.88	16.74
	30	0.01	0.02	64	0.42	0.96	98	21.52	14.79
	31	0.02	0.03	65	0.52	1.04	99	24.63	23.52
	32	0.02	0.03	66	0.55	1.12	100+	49.62	47.42
	33	0.02	0.03	67	0.67	1.25
Shanxi	0	0.41	0.38	34	0.05	0.12	68	1.71	2.51
	1	0.07	0.08	35	0.04	0.13	69	2.1	3.35
	2	0.03	0.04	36	0.07	0.13	70	2.46	3.76
	3	0.03	0.02	37	0.06	0.14	71	2.58	3.86
	4	0.02	0.03	38	0.07	0.16	72	3.05	4.37
	5	0.02	0.03	39	0.07	0.16	73	3.26	4.64
	6	0.02	0.03	40	0.09	0.19	74	3.58	5.41
	7	0.02	0.03	41	0.1	0.19	75	4.09	5.94
	8	0.01	0.03	42	0.11	0.22	76	4.26	5.86
	9	0.02	0.02	43	0.11	0.25	77	5.09	7.07
	10	0.02	0.02	44	0.12	0.25	78	5.62	7.87
	11	0.01	0.03	45	0.14	0.27	79	6.38	9.02
	12	0.02	0.03	46	0.15	0.29	80	7.77	10.55
	13	0.02	0.03	47	0.17	0.3	81	8.56	11.56
	14	0.01	0.03	48	0.18	0.4	82	9.47	11.39
	15	0.01	0.03	49	0.22	0.4	83	10.05	13.24
	16	0.02	0.05	50	0.24	0.46	84	10.86	14.62
	17	0.02	0.05	51	0.26	0.46	85	12.17	14.95
	18	0.02	0.05	52	0.29	0.48	86	12.49	15.3
	19	0.02	0.07	53	0.3	0.56	87	13.4	16.78
	20	0.02	0.07	54	0.36	0.62	88	14.64	18.61
	21	0.03	0.07	55	0.4	0.67	89	16.91	21.03
	22	0.02	0.07	56	0.41	0.72	90	18.46	22.06
	23	0.02	0.08	57	0.51	0.84	91	19.48	22.77
	24	0.03	0.08	58	0.55	0.91	92	21.21	24.19
	25	0.02	0.09	59	0.67	1.11	93	21.42	24.33
	26	0.02	0.07	60	0.73	1.25	94	22.9	24.04
	27	0.03	0.08	61	0.83	1.34	95	27.09	31.03
	28	0.03	0.08	62	0.99	1.49	96	25.9	23.48
	29	0.04	0.09	63	0.99	1.49	97	19.92	18.38
	30	0.03	0.1	64	1.13	1.77	98	18.16	20.28
	31	0.04	0.11	65	1.31	2.03	99	29.38	33.33
	32	0.04	0.11	66	1.32	2.09	100+	63.73	101.61
	33	0.04	0.11	67	1.59	2.39
Sichuan	0	0.31	0.33	34	0.08	0.18	68	1.5	2.31
	1	0.14	0.15	35	0.09	0.19	69	1.67	2.5
	2	0.1	0.12	36	0.09	0.2	70	1.89	2.91
	3	0.06	0.09	37	0.1	0.21	71	2.14	3.17
	4	0.04	0.06	38	0.11	0.22	72	2.46	3.66
	5	0.05	0.06	39	0.11	0.24	73	2.73	3.81
	6	0.04	0.06	40	0.13	0.27	74	3.07	4.41
	7	0.03	0.05	41	0.13	0.28	75	3.37	4.87
	8	0.04	0.05	42	0.16	0.32	76	3.5	4.9
	9	0.03	0.05	43	0.14	0.33	77	4.17	5.76
	10	0.03	0.05	44	0.17	0.35	78	4.53	6.35
	11	0.04	0.04	45	0.19	0.4	79	4.88	6.5
	12	0.03	0.05	46	0.19	0.39	80	6.07	8.01
	13	0.03	0.05	47	0.21	0.44	81	6.67	8.43
	14	0.03	0.05	48	0.25	0.56	82	7.22	9.22
	15	0.03	0.06	49	0.26	0.56	83	7.87	9.87
	16	0.03	0.06	50	0.29	0.59	84	8.97	11.07
	17	0.03	0.06	51	0.3	0.6	85	9.35	11.63
	18	0.03	0.07	52	0.31	0.63	86	10.23	12.98
	19	0.04	0.08	53	0.36	0.7	87	11.16	14.03
	20	0.05	0.09	54	0.38	0.74	88	12.89	14.83
	21	0.05	0.09	55	0.39	0.8	89	13.3	16.21
	22	0.05	0.1	56	0.44	0.84	90	15.36	18.6
	23	0.05	0.11	57	0.46	0.89	91	16.19	19.15
	24	0.05	0.11	58	0.53	1.02	92	17.94	20.13
	25	0.05	0.11	59	0.58	1.07	93	18.25	20.79
	26	0.05	0.12	60	0.65	1.13	94	18.92	20.25
	27	0.06	0.13	61	0.73	1.27	95	21.33	19.13
	28	0.05	0.13	62	0.81	1.36	96	20.31	18.84
	29	0.07	0.14	63	0.86	1.44	97	19.04	17.05
	30	0.07	0.15	64	1	1.69	98	20.43	19.82
	31	0.08	0.16	65	1.11	1.74	99	24.49	22.39
	32	0.07	0.16	66	1.12	1.77	100+	42.01	43.92
	33	0.07	0.16	67	1.34	2.1
Tianjin	0	0.1	0.15	34	0.03	0.04	68	1.15	1.63
	1	0.01	0.03	35	0.02	0.05	69	1.46	1.89
	2	0.01	0.02	36	0.06	0.07	70	1.54	2.01
	3	0.02	0.02	37	0.06	0.08	71	1.84	2.33
	4	0.01	0.01	38	0.08	0.1	72	1.95	2.77
	5	0.02	0.01	39	0.07	0.11	73	2.33	3.15
	6	0.02	0.01	40	0.08	0.09	74	2.77	3.16
	7	0	0.02	41	0.07	0.12	75	3.09	3.89
	8	0	0.01	42	0.09	0.14	76	3.23	3.96
	9	0.01	0.02	43	0.1	0.18	77	3.72	5
	10	0.01	0.03	44	0.07	0.16	78	4.38	5.46
	11	0.01	0.02	45	0.12	0.16	79	4.42	5.79
	12	0.01	0.02	46	0.09	0.19	80	5.53	6.93
	13	0.02	0.02	47	0.11	0.22	81	6.28	7.77
	14	0.01	0.03	48	0.13	0.23	82	6.05	8.09
	15	0.01	0.04	49	0.14	0.24	83	7.75	8.74
	16	0.02	0.03	50	0.17	0.31	84	8.18	9.38
	17	0.01	0.02	51	0.19	0.32	85	9.1	11.05
	18	0.01	0.04	52	0.15	0.31	86	10.25	11.61
	19	0.01	0.02	53	0.19	0.33	87	10.34	11.78
	20	0.01	0.02	54	0.19	0.35	88	11.94	14.54
	21	0.01	0.03	55	0.21	0.39	89	13.41	14.34
	22	0.01	0.02	56	0.22	0.44	90	15.3	15.13
	23	0.01	0.03	57	0.24	0.49	91	17.07	16.73
	24	0.01	0.03	58	0.33	0.59	92	17.66	17.65
	25	0.01	0.03	59	0.38	0.57	93	17.03	17.35
	26	0.01	0.03	60	0.42	0.67	94	17.61	15.08
	27	0.02	0.03	61	0.49	0.73	95	19.83	20.27
	28	0.02	0.03	62	0.57	0.91	96	17.2	15.46
	29	0.01	0.03	63	0.55	0.91	97	15.43	12.6
	30	0.02	0.04	64	0.74	1.02	98	17.33	9.79
	31	0.02	0.03	65	0.94	1.23	99	19.69	18.6
	32	0.02	0.03	66	0.99	1.4	100+	45.11	38.16
	33	0.03	0.03	67	1.1	1.52
Xinjiang	0	0.74	0.89	34	0.08	0.17	68	1.72	2.07
	1	0.23	0.25	35	0.08	0.18	69	2.07	2.52
	2	0.14	0.17	36	0.08	0.15	70	2.41	3
	3	0.09	0.14	37	0.08	0.16	71	2.45	2.82
	4	0.06	0.09	38	0.09	0.17	72	2.67	3.31
	5	0.05	0.07	39	0.08	0.19	73	2.65	3.26
	6	0.04	0.07	40	0.11	0.21	74	3.19	4
	7	0.03	0.05	41	0.09	0.19	75	3.3	4.27
	8	0.03	0.05	42	0.12	0.24	76	3.38	4.01
	9	0.03	0.05	43	0.11	0.24	77	4.04	4.85
	10	0.03	0.04	44	0.14	0.28	78	4.39	5.19
	11	0.04	0.04	45	0.17	0.33	79	5	5.89
	12	0.04	0.05	46	0.17	0.3	80	5.83	6.94
	13	0.03	0.05	47	0.2	0.33	81	5.5	7.17
	14	0.04	0.04	48	0.23	0.37	82	6.45	7.68
	15	0.04	0.06	49	0.3	0.52	83	6.19	7.95
	16	0.04	0.06	50	0.39	0.56	84	7.05	8.81
	17	0.05	0.07	51	0.38	0.45	85	7.36	8.76
	18	0.05	0.09	52	0.35	0.51	86	6.76	9.18
	19	0.05	0.1	53	0.4	0.56	87	7.65	10.21
	20	0.05	0.1	54	0.58	0.72	88	8.13	10.6
	21	0.07	0.1	55	0.58	0.8	89	9.69	11.43
	22	0.06	0.12	56	0.51	0.74	90	10.01	13.59
	23	0.05	0.11	57	0.59	0.93	91	9.37	11.98
	24	0.06	0.13	58	0.7	0.97	92	10.68	13.48
	25	0.08	0.14	59	1	1.23	93	9.78	12.85
	26	0.07	0.13	60	1.03	1.35	94	9.03	13
	27	0.06	0.11	61	1.02	1.34	95	11	11.86
	28	0.06	0.12	62	1.17	1.66	96	10.96	12.7
	29	0.08	0.13	63	1.07	1.71	97	11.66	10.41
	30	0.07	0.14	64	1.35	2.09	98	9.82	12.54
	31	0.07	0.14	65	1.44	2.2	99	14.75	20.21
	32	0.08	0.14	66	1.35	1.98	100+	29.81	39.72
	33	0.07	0.13	67	1.55	2.15
Xizang	0	1.19	1.19	34	0.17	0.19	68	2.25	3.81
	1	0.48	0.5	35	0.19	0.27	69	3.3	3.87
	2	0.24	0.29	36	0.24	0.2	70	3.54	5
	3	0.16	0.17	37	0.22	0.25	71	3.41	4.38
	4	0.17	0.1	38	0.24	0.25	72	3.95	5.74
	5	0.13	0.1	39	0.23	0.3	73	4.11	5.74
	6	0.09	0.09	40	0.27	0.28	74	4.17	5.54
	7	0.11	0.07	41	0.27	0.3	75	4.87	5.69
	8	0.08	0.09	42	0.31	0.41	76	4.43	5.93
	9	0.1	0.09	43	0.23	0.34	77	4.8	5.85
	10	0.09	0.09	44	0.34	0.47	78	5.84	8.6
	11	0.1	0.1	45	0.43	0.55	79	5.41	7.34
	12	0.07	0.1	46	0.38	0.52	80	6.7	10.1
	13	0.06	0.07	47	0.33	0.61	81	6.62	9.6
	14	0.08	0.08	48	0.54	0.69	82	7.5	8.35
	15	0.15	0.1	49	0.51	0.72	83	7.01	10.04
	16	0.05	0.1	50	0.66	0.95	84	7.67	11.14
	17	0.1	0.09	51	0.58	0.75	85	7.7	11.92
	18	0.07	0.1	52	0.57	0.8	86	7.5	11.49
	19	0.08	0.11	53	0.73	1.08	87	11.01	11.94
	20	0.1	0.17	54	0.54	0.87	88	8.92	11.46
	21	0.14	0.1	55	0.74	1.04	89	9.29	18.42
	22	0.13	0.14	56	0.79	1.32	90	8.14	14.97
	23	0.13	0.1	57	1	1.5	91	14.51	18.58
	24	0.15	0.15	58	1.24	1.41	92	11.04	6.67
	25	0.16	0.18	59	1.21	1.7	93	10.48	10
	26	0.13	0.16	60	1.44	2.25	94	14.12	6.56
	27	0.15	0.13	61	1.49	2.15	95	9.41	10
	28	0.11	0.16	62	1.47	2.24	96	5.97	8.16
	29	0.12	0.17	63	1.84	2.5	97	4.92	2.04
	30	0.22	0.24	64	2.31	2.58	98	8.51	10.2
	31	0.19	0.2	65	2.07	2.76	99	20	10
	32	0.14	0.17	66	2	2.72	100+	22.73	38.89
	33	0.14	0.19	67	2.47	3.8
Yunnan	0	1.42	1.28	34	0.11	0.25	68	1.8	2.86
	1	0.46	0.47	35	0.11	0.27	69	2.11	3.3
	2	0.13	0.15	36	0.11	0.28	70	2.5	3.9
	3	0.09	0.1	37	0.12	0.28	71	2.77	3.87
	4	0.07	0.09	38	0.12	0.28	72	2.98	4.56
	5	0.05	0.08	39	0.14	0.31	73	3.35	4.97
	6	0.05	0.07	40	0.15	0.35	74	3.73	5.25
	7	0.04	0.07	41	0.15	0.35	75	4.18	5.89
	8	0.04	0.06	42	0.17	0.41	76	4.37	6.18
	9	0.04	0.06	43	0.18	0.4	77	5.08	7
	10	0.06	0.08	44	0.2	0.43	78	5.69	7.64
	11	0.03	0.07	45	0.23	0.48	79	5.93	8.47
	12	0.04	0.06	46	0.23	0.48	80	7.9	10.41
	13	0.04	0.07	47	0.25	0.49	81	8.41	10.91
	14	0.04	0.07	48	0.3	0.63	82	9.04	11.72
	15	0.05	0.08	49	0.33	0.67	83	9.8	12.59
	16	0.04	0.09	50	0.35	0.68	84	10.69	14.02
	17	0.05	0.12	51	0.39	0.7	85	11.85	15.18
	18	0.06	0.12	52	0.37	0.71	86	12.45	16.05
	19	0.06	0.13	53	0.43	0.79	87	13.76	17.1
	20	0.06	0.14	54	0.43	0.82	88	15.8	18.58
	21	0.07	0.14	55	0.49	0.89	89	15.67	21.13
	22	0.07	0.14	56	0.51	0.99	90	18.25	22.85
	23	0.06	0.15	57	0.61	1	91	20.1	23.2
	24	0.07	0.16	58	0.7	1.19	92	21.41	22.28
	25	0.08	0.17	59	0.71	1.32	93	21.88	23.56
	26	0.07	0.17	60	0.83	1.39	94	23.3	19.73
	27	0.08	0.18	61	0.91	1.56	95	21.75	23.09
	28	0.08	0.18	62	1.06	1.71	96	25.86	24.35
	29	0.09	0.19	63	1.1	1.84	97	23.55	21.23
	30	0.1	0.19	64	1.38	2.13	98	19.1	16.29
	31	0.09	0.21	65	1.4	2.24	99	28.74	31.62
	32	0.1	0.22	66	1.44	2.33	100+	50.58	72.56
	33	0.1	0.24	67	1.7	2.58
Zhejiang	0	0.35	0.38	34	0.04	0.08	68	1.03	1.85
	1	0.12	0.16	35	0.04	0.09	69	1.21	2.15
	2	0.06	0.06	36	0.04	0.09	70	1.25	2.35
	3	0.03	0.04	37	0.04	0.11	71	1.56	2.54
	4	0.03	0.04	38	0.05	0.11	72	1.77	2.87
	5	0.03	0.03	39	0.06	0.12	73	2.08	3.31
	6	0.02	0.03	40	0.07	0.13	74	2.25	3.58
	7	0.02	0.03	41	0.07	0.15	75	2.58	4.09
	8	0.02	0.03	42	0.08	0.16	76	2.93	4.53
	9	0.02	0.03	43	0.09	0.18	77	3.51	5.14
	10	0.02	0.03	44	0.1	0.2	78	4.03	5.66
	11	0.02	0.03	45	0.1	0.22	79	4.83	6.6
	12	0.02	0.03	46	0.12	0.24	80	5.52	7.55
	13	0.02	0.02	47	0.13	0.25	81	6.14	8.24
	14	0.01	0.02	48	0.15	0.32	82	7.13	9.46
	15	0.02	0.03	49	0.16	0.33	83	8.23	10.54
	16	0.02	0.03	50	0.19	0.39	84	9.61	12.18
	17	0.02	0.04	51	0.21	0.42	85	10.69	13.53
	18	0.02	0.05	52	0.21	0.45	86	11.88	14.97
	19	0.01	0.05	53	0.23	0.51	87	13.64	16.71
	20	0.02	0.05	54	0.26	0.57	88	15.87	19.44
	21	0.02	0.05	55	0.27	0.57	89	17.1	19.71
	22	0.02	0.05	56	0.28	0.63	90	19.61	22.89
	23	0.03	0.05	57	0.35	0.69	91	22.31	24.9
	24	0.02	0.05	58	0.35	0.73	92	25.25	27.21
	25	0.02	0.05	59	0.39	0.8	93	26.48	30.83
	26	0.03	0.06	60	0.44	0.87	94	28.25	31.28
	27	0.03	0.05	61	0.47	0.93	95	31.42	33.2
	28	0.02	0.05	62	0.52	1.05	96	32.94	31.66
	29	0.02	0.06	63	0.61	1.1	97	34.29	33.63
	30	0.03	0.06	64	0.67	1.27	98	33.33	30.69
	31	0.03	0.07	65	0.75	1.48	99	37.5	42.38
	32	0.03	0.07	66	0.82	1.52	100+	50.56	59.68
	33	0.03	0.08	67	0.95	1.75
