# Supplementary material for: Provincial and gridded population projection for China under shared socioeconomic pathways from 2010 to 2100
Source: Sci Data. 2020 Mar 9;7:83. doi: 10.1038/s41597-020-0421-y (PMC7062824; doi:10.1038/s41597-020-0421-y)
Supplement: Supplementary file 4 — Suppl. Table 3 [file 41597_2020_421_MOESM4_ESM.xlsx]

## Sheet: Suppl. Table3
Suppl. Table 3 Progressive rates by sex, educational level and province for China in 2010
Note: Currently, there is no direct statistical data on progression rates of seven education categories by sex and province. We estimated the PR for a certain education level to a higher one based on the table “Population aged 6 and above by age, sex and education level” from the 2010 Tabulation on the Population Census of each province, by summing up the population with higher educational level …
Province	Female Progressive rate(%)						Male Progressive rate(%)
	to Primary	to Junior H.	to Senior H.	to College	to Bachelor	to Master+	to Primary	to Junior H.	to Senior H.	to College	to Bachelor	to Master+
Anhui	86.39	62.37	29.67	24.85	13.39	6.54	94.81	71	32.55	22.54	15.84	6.62
Beijing	96.94	88.26	64.9	23.91	35.92	16.97	99.12	90.48	60.69	22.12	37.54	19.29
Chongqing	92.81	60.13	39.17	21.64	16.47	7.25	97.14	63.94	39.52	22.24	17.67	7.87
Fujian	94.52	60.76	36.33	22.5	16.22	6.34	98.47	72.45	37.49	20.2	16.57	6.14
Gansu	85.81	56.8	38.11	23.25	14.23	6.17	93.57	65.23	40.21	22.26	14.77	6.05
Guangdong	95.11	67.52	35.09	22.03	11.57	6.21	98.19	72.33	38.28	20.42	12.11	6.56
Guangxi	94.16	59.97	29.94	23.03	12.95	5.92	98.11	67.19	30.95	21.45	13.03	6.2
Guizhou	84.54	48.39	30.09	25.35	15.64	4.08	94.41	56.02	29.67	25.41	16.39	3.96
Hainan	94.16	59.97	29.94	23.03	12.95	5.92	98.11	67.19	30.95	21.45	13.03	6.2
Hebei	95.23	69.3	31.13	24.59	13.62	5.26	98.23	75.18	31	21.9	13.04	5.2
Heilongjiang	96.58	71.92	34.9	21.55	16.31	5.36	98.41	76.39	34.92	21.59	16.08	5.81
Henan	92.47	69.63	30.45	22.95	10.86	6	96.95	74.31	32.61	20.98	10.65	6.36
Hubei	91.66	70.68	38.24	21.45	15.01	8.43	97.08	77.36	40.99	21.11	15.38	8.98
Hunan	95.11	67.52	35.09	22.03	11.57	6.21	98.19	72.33	38.28	20.42	12.11	6.56
Jiangsu	92.82	68.68	39.29	24.04	16.85	8.22	97.86	77.21	42.59	22.36	17.16	9.04
Jiangxi	93.6	60.01	31.03	23.52	12.92	5.53	97.98	70.33	35.83	22.11	13.2	5.33
Jilin	99.14	76.61	39.78	14.52	8.13	5.01	99.42	81.91	40.22	15.95	10.87	7.5
Liaoning	96.6	75.27	37	24.44	20.2	7.87	98.72	78.86	37.22	23.74	21.06	7.34
Inner Mongolia	93.07	68.56	40.06	25.79	15.32	5	97.09	74.59	38.61	25.43	14.16	4.61
Ningxia	89.73	61.52	39.95	26.42	16.31	4.25	95.69	68.62	38.78	25.75	16.65	3.91
Qinghai	81.88	51.91	44.95	27.71	17.66	3.73	90.79	58.97	41.34	27.15	18	4.49
Shaanxi	93.33	70.67	39.12	25.03	15.54	8.66	97.25	76.9	40.02	23.27	16.43	8.77
Shandong	91.09	67.36	34.59	23.68	15.83	7.1	96.96	75.43	37.2	22.09	15.57	6.69
Shanghai	94.88	83.31	54.22	22.88	27.87	13.77	98.72	87.31	53.78	22.12	29.28	15.92
Shanxi	96.34	73.68	35.12	23.81	12.99	5.63	98.43	78.35	35.16	22.09	12.58	5.15
Sichuan	90.75	58.05	33.54	22.82	13.98	6.95	96	62.56	34.27	22.29	15.31	7.75
Tianjin	95.97	80.03	52.34	22.13	24.12	8.82	98.8	83.18	48.08	22.03	23.45	8.75
Xinjiang	96.05	64.4	38.92	32.05	16.51	4.5	97.53	67.56	37.33	30.75	16.04	5.27
Xizang	58.93	37.18	44.5	32.16	23.93	3.61	72.31	39.18	42.67	31.2	24.35	5.49
Yunnan	88.69	45.18	35.53	24.5	16.4	5.45	95.1	51.79	32.62	24.34	16.51	5.68
Zhejiang	90.23	64.57	38.39	23.74	18.49	6.71	96.51	69.9	38.48	21.54	17.99	8.28
